# Supplementary material for: The Role of Glucocorticoids in the Treatment of ARDS: A Multicenter Retrospective Study Based on the eICU Collaborative Research Database
Source: Front Med (Lausanne). 2021 Jul 26;8:678260. doi: 10.3389/fmed.2021.678260 (PMC8350484; doi:10.3389/fmed.2021.678260)
Supplement: Supplementary file 2 [file Data_Sheet_1.CSV]

patientunitstayid	diagnosisstring	icd9code
2321327	pulmonary|respiratory failure|ARDS	518.81, J80
2374149	surgery|respiratory failure|ARDS	518.81, J80
1709930	pulmonary|respiratory failure|ARDS	518.81, J80
2807058	pulmonary|respiratory failure|ARDS	518.81, J80
3217939	pulmonary|respiratory failure|ARDS	518.81, J80
1097309	pulmonary|respiratory failure|ARDS|pulmonary etiology	518.81, J80
3154923	pulmonary|respiratory failure|acute lung injury|pulmonary etiology|inhalation injury	518.81, J80
3140388	pulmonary|respiratory failure|ARDS	518.81, J80
3133088	pulmonary|respiratory failure|ARDS|non-pulmonary etiology|sepsis	518.81, J80
3001132	hematology|transfusion medicine|transfusion reaction|transfusion associated acute lung injury (TRALI)	999.8, J95.84
3141803	pulmonary|respiratory failure|ARDS	518.81, J80
3086065	pulmonary|respiratory failure|acute lung injury	518.81, J80
680700	pulmonary|respiratory failure|acute lung injury	518.81, J80
1232305	pulmonary|respiratory failure|acute lung injury	518.81, J80
171080	pulmonary|respiratory failure|ARDS	518.81, J80
1195782	pulmonary|respiratory failure|ARDS|pulmonary etiology	518.81, J80
1325404	pulmonary|respiratory failure|ARDS	518.81, J80
716454	pulmonary|respiratory failure|ARDS	518.81, J80
1121460	pulmonary|respiratory failure|ARDS	518.81, J80
3007499	pulmonary|respiratory failure|ARDS	518.81, J80
3191210	pulmonary|respiratory failure|ARDS|etiology unknown	518.81, J80
1320076	pulmonary|respiratory failure|acute lung injury	518.81, J80
1083415	pulmonary|respiratory failure|ARDS|pulmonary etiology	518.81, J80
1166367	pulmonary|respiratory failure|ARDS	518.81, J80
1590476	pulmonary|respiratory failure|ARDS	518.81, J80
3178718	pulmonary|respiratory failure|ARDS	518.81, J80
3239152	pulmonary|respiratory failure|ARDS	518.81, J80
642511	pulmonary|respiratory failure|acute lung injury	518.81, J80
1073105	pulmonary|respiratory failure|ARDS	518.81, J80
1077840	pulmonary|respiratory failure|ARDS	518.81, J80
3191495	pulmonary|respiratory failure|ARDS|non-pulmonary etiology|related to multiple trauma	518.5, J80
663332	pulmonary|respiratory failure|ARDS	518.81, J80
899735	pulmonary|respiratory failure|acute lung injury	518.81, J80
1083740	pulmonary|respiratory failure|acute lung injury|pulmonary etiology|pneumonia	518.81, J80
1092044	pulmonary|respiratory failure|ARDS|pulmonary etiology	518.81, J80
1120279	pulmonary|respiratory failure|ARDS	518.81, J80
1562799	pulmonary|respiratory failure|ARDS	518.81, J80
1996158	pulmonary|respiratory failure|ARDS	518.81, J80
3171934	pulmonary|respiratory failure|ARDS|pulmonary etiology	518.81, J80
3172409	pulmonary|respiratory failure|ARDS	518.81, J80
536088	pulmonary|respiratory failure|ARDS	518.81, J80
714960	pulmonary|respiratory failure|ARDS	518.81, J80
732785	pulmonary|respiratory failure|ARDS	518.81, J80
1160705	pulmonary|respiratory failure|ARDS	518.81, J80
1584862	pulmonary|respiratory failure|ARDS	518.81, J80
3166300	pulmonary|respiratory failure|acute lung injury|pulmonary etiology|pneumonia	518.81, J80
3166757	burns/trauma|trauma - systemic effects|ARDS	J80
3181815	pulmonary|respiratory failure|acute lung injury|pulmonary etiology|pneumonia	518.81, J80
3199920	pulmonary|respiratory failure|ARDS|non-pulmonary etiology	518.81, J80
197445	pulmonary|respiratory failure|ARDS	518.81, J80
549866	pulmonary|respiratory failure|acute lung injury	518.81, J80
817866	pulmonary|respiratory failure|ARDS	518.81, J80
1173436	pulmonary|respiratory failure|ARDS	518.81, J80
1260493	pulmonary|respiratory failure|acute lung injury	518.81, J80
1475591	pulmonary|respiratory failure|ARDS	518.81, J80
3028811	pulmonary|respiratory failure|ARDS|pulmonary etiology	518.81, J80
180702	surgery|respiratory failure|acute lung injury|pulmonary etiology|inhalation injury	J80
189265	pulmonary|respiratory failure|ARDS	518.81, J80
197617	pulmonary|respiratory failure|ARDS	518.81, J80
835569	pulmonary|respiratory failure|acute lung injury	518.81, J80
3172410	pulmonary|respiratory failure|ARDS	518.81, J80
3179284	burns/trauma|trauma - systemic effects|ARDS	J80
652215	pulmonary|respiratory failure|ARDS	518.81, J80
901522	pulmonary|respiratory failure|ARDS	518.81, J80
1295870	pulmonary|respiratory failure|acute lung injury	518.81, J80
1571488	pulmonary|respiratory failure|ARDS	518.81, J80
1571808	pulmonary|respiratory failure|ARDS|pulmonary etiology|pneumonia	518.81, J80
1793504	pulmonary|respiratory failure|ARDS	518.81, J80
3162542	pulmonary|respiratory failure|ARDS	518.81, J80
515591	pulmonary|respiratory failure|ARDS|pulmonary etiology|pneumonia	518.81, J80
629399	pulmonary|respiratory failure|acute lung injury|pulmonary etiology|inhalation injury	518.81, J80
720332	pulmonary|respiratory failure|ARDS	518.81, J80
809846	surgery|respiratory failure|ARDS	518.81, J80
1030945	pulmonary|respiratory failure|ARDS	518.81, J80
1233570	pulmonary|respiratory failure|acute lung injury	518.81, J80
1566744	pulmonary|respiratory failure|ARDS	518.81, J80
3028501	pulmonary|respiratory failure|ARDS	518.81, J80
156235	pulmonary|respiratory failure|acute lung injury|pulmonary etiology|aspiration	518.81, J80
650808	pulmonary|respiratory failure|acute lung injury	518.81, J80
718653	pulmonary|respiratory failure|acute lung injury|pulmonary etiology|inhalation injury	518.81, J80
728472	pulmonary|respiratory failure|acute lung injury	518.81, J80
887646	pulmonary|respiratory failure|ARDS	518.81, J80
924310	pulmonary|respiratory failure|ARDS	518.81, J80
1114770	pulmonary|respiratory failure|ARDS	518.81, J80
1480491	pulmonary|respiratory failure|ARDS	518.81, J80
3008210	pulmonary|respiratory failure|acute lung injury|non-pulmonary etiology|drug related	518.81, J80
3167777	pulmonary|respiratory failure|ARDS|non-pulmonary etiology	518.81, J80
3182306	pulmonary|respiratory failure|acute lung injury	518.81, J80
624703	pulmonary|respiratory failure|acute lung injury	518.81, J80
1122453	pulmonary|respiratory failure|ARDS	518.81, J80
1192880	hematology|transfusion medicine|transfusion reaction|transfusion associated acute lung injury (TRALI)	999.8, J95.84
1199157	hematology|transfusion medicine|transfusion reaction|transfusion associated acute lung injury (TRALI)	999.8, J95.84
1262693	pulmonary|respiratory failure|acute lung injury	518.81, J80
181292	pulmonary|respiratory failure|ARDS	518.81, J80
208908	pulmonary|respiratory failure|ARDS	518.81, J80
351525	pulmonary|respiratory failure|ARDS	518.81, J80
671939	pulmonary|respiratory failure|ARDS	518.81, J80
904319	hematology|transfusion medicine|transfusion reaction|transfusion associated acute lung injury (TRALI)	999.8, J95.84
1144050	pulmonary|respiratory failure|ARDS	518.81, J80
1532473	pulmonary|respiratory failure|ARDS|non-pulmonary etiology|sepsis	518.81, J80
1749446	pulmonary|respiratory failure|ARDS	518.81, J80
3184517	burns/trauma|trauma - systemic effects|ARDS	J80
736664	pulmonary|respiratory failure|ARDS|non-pulmonary etiology|drug related	518.81, J80
769035	pulmonary|respiratory failure|ARDS	518.81, J80
1136002	surgery|respiratory failure|ARDS|etiology unknown	518.81, J80
1156157	pulmonary|respiratory failure|acute lung injury|non-pulmonary etiology|related to multiple trauma	518.5, J80
1256126	pulmonary|respiratory failure|acute lung injury	518.81, J80
1306437	surgery|respiratory failure|acute lung injury|pulmonary etiology|pneumonia	J80
1549984	pulmonary|respiratory failure|ARDS	518.81, J80
1769838	surgery|respiratory failure|acute lung injury|pulmonary etiology|inhalation injury	J80
2875859	pulmonary|respiratory failure|ARDS	518.81, J80
3163997	burns/trauma|trauma - systemic effects|ARDS	J80
439487	pulmonary|respiratory failure|ARDS	518.81, J80
544491	pulmonary|respiratory failure|ARDS	518.81, J80
744825	pulmonary|respiratory failure|ARDS	518.81, J80
915430	pulmonary|respiratory failure|ARDS	518.81, J80
2837146	pulmonary|respiratory failure|ARDS|pulmonary etiology|aspiration	518.81, J80
3184516	burns/trauma|trauma - systemic effects|ARDS	J80
543312	pulmonary|respiratory failure|acute lung injury	518.81, J80
616487	pulmonary|respiratory failure|ARDS	518.81, J80
714980	pulmonary|respiratory failure|ARDS	518.81, J80
1164329	pulmonary|respiratory failure|ARDS	518.81, J80
1453648	pulmonary|respiratory failure|ARDS	518.81, J80
1517379	pulmonary|respiratory failure|ARDS|pulmonary etiology	518.81, J80
3173980	pulmonary|respiratory failure|ARDS	518.81, J80
160594	pulmonary|respiratory failure|ARDS	518.81, J80
851431	pulmonary|respiratory failure|ARDS	518.81, J80
1055794	pulmonary|respiratory failure|acute lung injury|pulmonary etiology|pneumonia	518.81, J80
1561436	pulmonary|respiratory failure|ARDS	518.81, J80
3194733	pulmonary|respiratory failure|ARDS|pulmonary etiology	518.81, J80
737177	pulmonary|respiratory failure|ARDS	518.81, J80
740799	pulmonary|respiratory failure|acute lung injury	518.81, J80
771012	pulmonary|respiratory failure|acute lung injury	518.81, J80
926113	pulmonary|respiratory failure|ARDS	518.81, J80
1067174	pulmonary|respiratory failure|acute lung injury	518.81, J80
1563799	pulmonary|respiratory failure|ARDS	518.81, J80
3131296	pulmonary|respiratory failure|ARDS	518.81, J80
151860	pulmonary|respiratory failure|ARDS	518.81, J80
250130	pulmonary|respiratory failure|ARDS	518.81, J80
573230	pulmonary|respiratory failure|ARDS	518.81, J80
732803	pulmonary|respiratory failure|ARDS	518.81, J80
782521	pulmonary|respiratory failure|acute lung injury	518.81, J80
1219157	pulmonary|respiratory failure|acute lung injury	518.81, J80
1590543	pulmonary|respiratory failure|ARDS	518.81, J80
2086161	pulmonary|respiratory failure|ARDS|non-pulmonary etiology|pancreatitis	518.81, J80
3165084	burns/trauma|trauma - systemic effects|ARDS	J80
554884	pulmonary|respiratory failure|ARDS	518.81, J80
1069952	pulmonary|respiratory failure|acute lung injury	518.81, J80
1166368	pulmonary|respiratory failure|ARDS	518.81, J80
1504685	pulmonary|respiratory failure|ARDS	518.81, J80
3342840	surgery|respiratory failure|ARDS	518.81, J80
253850	pulmonary|respiratory failure|ARDS	518.81, J80
673696	pulmonary|respiratory failure|ARDS	518.81, J80
3193802	pulmonary|respiratory failure|acute lung injury|pulmonary etiology|pneumonia	518.81, J80
148528	pulmonary|respiratory failure|ARDS	518.81, J80
622178	pulmonary|respiratory failure|ARDS	518.81, J80
1290987	pulmonary|respiratory failure|acute lung injury	518.81, J80
1303368	pulmonary|respiratory failure|acute lung injury	518.81, J80
2791011	pulmonary|respiratory failure|ARDS	518.81, J80
642303	pulmonary|respiratory failure|ARDS|non-pulmonary etiology|pancreatitis	518.81, J80
684363	pulmonary|respiratory failure|ARDS	518.81, J80
871983	pulmonary|respiratory failure|ARDS	518.81, J80
1502794	pulmonary|respiratory failure|acute lung injury	518.81, J80
2818874	pulmonary|respiratory failure|acute lung injury|non-pulmonary etiology|massive transfusion	518.81, J80
679412	pulmonary|respiratory failure|ARDS|etiology unknown	518.81, J80
904546	pulmonary|respiratory failure|ARDS	518.81, J80
2320395	pulmonary|respiratory failure|ARDS|pulmonary etiology|pneumonia	518.81, J80
3329051	pulmonary|respiratory failure|ARDS	518.81, J80
3352216	pulmonary|respiratory failure|ARDS	518.81, J80
320776	pulmonary|respiratory failure|ARDS	518.81, J80
558763	pulmonary|respiratory failure|ARDS	518.81, J80
642306	pulmonary|respiratory failure|acute lung injury|non-pulmonary etiology|pancreatitis	518.81, J80
1566743	pulmonary|respiratory failure|ARDS	518.81, J80
2736672	pulmonary|respiratory failure|ARDS	518.81, J80
1115980	pulmonary|respiratory failure|ARDS	518.81, J80
2758469	pulmonary|respiratory failure|ARDS	518.81, J80
3147386	pulmonary|respiratory failure|ARDS|non-pulmonary etiology|drug related	518.81, J80
3206392	pulmonary|respiratory failure|ARDS	518.81, J80
223369	pulmonary|respiratory failure|ARDS	518.81, J80
730637	pulmonary|respiratory failure|ARDS	518.81, J80
885246	pulmonary|respiratory failure|ARDS|pulmonary etiology|pneumonia	518.81, J80
1088402	pulmonary|respiratory failure|ARDS	518.81, J80
1132772	pulmonary|respiratory failure|ARDS	518.81, J80
1452134	pulmonary|respiratory failure|ARDS	518.81, J80
2116117	pulmonary|respiratory failure|ARDS|pulmonary etiology|pneumonia	518.81, J80
156476	pulmonary|respiratory failure|ARDS	518.81, J80
661082	pulmonary|respiratory failure|ARDS	518.81, J80
1283562	pulmonary|respiratory failure|acute lung injury	518.81, J80
3178747	pulmonary|respiratory failure|ARDS|pulmonary etiology|pneumonia	518.81, J80
183374	pulmonary|respiratory failure|ARDS	518.81, J80
1289974	surgery|respiratory failure|ARDS	518.81, J80
2870643	pulmonary|respiratory failure|ARDS	518.81, J80
3009514	pulmonary|respiratory failure|ARDS	518.81, J80
3161530	pulmonary|respiratory failure|acute lung injury|pulmonary etiology|pneumonia	518.81, J80
3191211	pulmonary|respiratory failure|ARDS|etiology unknown	518.81, J80
245208	pulmonary|respiratory failure|ARDS	518.81, J80
637909	pulmonary|respiratory failure|acute lung injury	518.81, J80
728976	pulmonary|respiratory failure|ARDS	518.81, J80
1518382	pulmonary|respiratory failure|ARDS	518.81, J80
1706768	pulmonary|respiratory failure|ARDS	518.81, J80
3168103	pulmonary|respiratory failure|ARDS|non-pulmonary etiology|sepsis	518.81, J80
707016	pulmonary|respiratory failure|acute lung injury	518.81, J80
1120425	burns/trauma|trauma - systemic effects|ARDS	J80
1579606	pulmonary|respiratory failure|ARDS	518.81, J80
3143443	pulmonary|respiratory failure|acute lung injury|etiology unknown	518.81, J80
3200069	pulmonary|respiratory failure|ARDS|pulmonary etiology	518.81, J80
3327288	pulmonary|respiratory failure|ARDS	518.81, J80
755357	pulmonary|respiratory failure|ARDS	518.81, J80
1487762	pulmonary|respiratory failure|ARDS	518.81, J80
3107236	pulmonary|respiratory failure|acute lung injury|pulmonary etiology|aspiration	518.81, J80
3163996	burns/trauma|trauma - systemic effects|ARDS	J80
3198460	pulmonary|respiratory failure|acute lung injury|pulmonary etiology|thoracic trauma	518.5, J80
1246965	pulmonary|respiratory failure|acute lung injury	518.81, J80
1440816	pulmonary|respiratory failure|ARDS	518.81, J80
620986	pulmonary|respiratory failure|ARDS	518.81, J80
630000	pulmonary|respiratory failure|ARDS	518.81, J80
1064631	surgery|respiratory failure|acute lung injury|pulmonary etiology|pneumonia	J80
1491332	pulmonary|respiratory failure|ARDS|pulmonary etiology	518.81, J80
1664805	pulmonary|respiratory failure|ARDS	518.81, J80
1756683	pulmonary|respiratory failure|ARDS	518.81, J80
3019675	pulmonary|respiratory failure|ARDS	518.81, J80
3154934	pulmonary|respiratory failure|ARDS	518.81, J80
3166756	burns/trauma|trauma - systemic effects|ARDS	J80
266675	pulmonary|respiratory failure|ARDS|pulmonary etiology|aspiration	518.81, J80
591653	pulmonary|respiratory failure|acute lung injury	518.81, J80
1564610	pulmonary|respiratory failure|ARDS	518.81, J80
2827758	pulmonary|respiratory failure|ARDS|pulmonary etiology	518.81, J80
3017490	pulmonary|respiratory failure|ARDS	518.81, J80
3330832	pulmonary|respiratory failure|ARDS	518.81, J80
272235	pulmonary|respiratory failure|ARDS	518.81, J80
536086	pulmonary|respiratory failure|ARDS	518.81, J80
748805	pulmonary|respiratory failure|acute lung injury	518.81, J80
820674	pulmonary|respiratory failure|ARDS	518.81, J80
1015957	pulmonary|respiratory failure|acute lung injury	518.81, J80
1294887	pulmonary|respiratory failure|acute lung injury	518.81, J80
3190785	pulmonary|respiratory failure|acute lung injury|non-pulmonary etiology|related to multiple trauma	518.5, J80
549864	pulmonary|respiratory failure|acute lung injury	518.81, J80
2321328	pulmonary|respiratory failure|ARDS	518.81, J80
3152433	pulmonary|respiratory failure|ARDS|etiology unknown	518.81, J80
635780	pulmonary|respiratory failure|ARDS	518.81, J80
1211992	pulmonary|respiratory failure|ARDS	518.81, J80
1256450	pulmonary|respiratory failure|acute lung injury	518.81, J80
1085338	pulmonary|respiratory failure|ARDS|etiology unknown	518.81, J80
1195780	pulmonary|respiratory failure|ARDS	518.81, J80
1340581	pulmonary|respiratory failure|ARDS	518.81, J80
3172293	pulmonary|respiratory failure|ARDS|pulmonary etiology|pneumonia	518.81, J80
3205162	pulmonary|respiratory failure|ARDS	518.81, J80
376677	pulmonary|respiratory failure|ARDS	518.81, J80
520374	pulmonary|respiratory failure|acute lung injury	518.81, J80
1082050	pulmonary|respiratory failure|ARDS	518.81, J80
1252649	pulmonary|respiratory failure|acute lung injury	518.81, J80
1273761	pulmonary|respiratory failure|acute lung injury	518.81, J80
672982	pulmonary|respiratory failure|ARDS	518.81, J80
995691	pulmonary|respiratory failure|ARDS|etiology unknown	518.81, J80
2883835	surgery|respiratory failure|ARDS|pulmonary etiology|thoracic trauma	518.5, J80
901523	pulmonary|respiratory failure|ARDS	518.81, J80
1090777	pulmonary|respiratory failure|acute lung injury|pulmonary etiology|aspiration	518.81, J80
1162325	pulmonary|respiratory failure|ARDS	518.81, J80
422545	pulmonary|respiratory failure|ARDS	518.81, J80
808647	pulmonary|respiratory failure|ARDS	518.81, J80
2578391	pulmonary|respiratory failure|ARDS	518.81, J80
1018149	pulmonary|respiratory failure|ARDS|pulmonary etiology	518.81, J80
1502830	pulmonary|respiratory failure|ARDS	518.81, J80
3115984	pulmonary|respiratory failure|ARDS|pulmonary etiology|pneumonia	518.81, J80
3170777	pulmonary|respiratory failure|ARDS|etiology unknown	518.81, J80
642731	pulmonary|respiratory failure|ARDS	518.81, J80
1455100	pulmonary|respiratory failure|ARDS|non-pulmonary etiology|pancreatitis	518.81, J80
1520081	pulmonary|respiratory failure|ARDS	518.81, J80
1853487	pulmonary|respiratory failure|ARDS	518.81, J80
2720798	pulmonary|respiratory failure|ARDS	518.81, J80
155504	pulmonary|respiratory failure|ARDS	518.81, J80
220751	pulmonary|respiratory failure|ARDS|etiology unknown	518.81, J80
1447981	pulmonary|respiratory failure|ARDS|pulmonary etiology	518.81, J80
2626456	pulmonary|respiratory failure|ARDS|pulmonary etiology|pneumonia	518.81, J80
2793498	pulmonary|respiratory failure|ARDS	518.81, J80
3167181	pulmonary|respiratory failure|ARDS	518.81, J80
606938	pulmonary|respiratory failure|acute lung injury	518.81, J80
627188	pulmonary|respiratory failure|ARDS	518.81, J80
636607	pulmonary|respiratory failure|ARDS	518.81, J80
1751658	pulmonary|respiratory failure|acute lung injury|pulmonary etiology|pneumonia	518.81, J80
224059	pulmonary|respiratory failure|acute lung injury	518.81, J80
1096343	pulmonary|respiratory failure|ARDS	518.81, J80
1853488	pulmonary|respiratory failure|ARDS	518.81, J80
2362784	pulmonary|respiratory failure|ARDS|pulmonary etiology|pneumonia	518.81, J80
880407	pulmonary|respiratory failure|ARDS	518.81, J80
1079539	pulmonary|respiratory failure|ARDS|pulmonary etiology|thoracic trauma	518.5, J80
1473741	pulmonary|respiratory failure|ARDS|etiology unknown	518.81, J80
1556841	pulmonary|respiratory failure|ARDS|pulmonary etiology	518.81, J80
2586567	pulmonary|respiratory failure|ARDS|etiology unknown	518.81, J80
3244097	pulmonary|respiratory failure|ARDS|non-pulmonary etiology|sepsis	518.81, J80
1345043	pulmonary|respiratory failure|ARDS	518.81, J80
2642141	pulmonary|respiratory failure|ARDS|non-pulmonary etiology|sepsis	518.81, J80
2780608	pulmonary|respiratory failure|ARDS|pulmonary etiology	518.81, J80
3168822	pulmonary|respiratory failure|ARDS	518.81, J80
1123249	pulmonary|respiratory failure|acute lung injury|non-pulmonary etiology|sepsis	518.81, J80
3174108	pulmonary|respiratory failure|ARDS|non-pulmonary etiology|sepsis	518.81, J80
1310930	pulmonary|respiratory failure|acute lung injury	518.81, J80
3196623	pulmonary|respiratory failure|acute lung injury|non-pulmonary etiology|pancreatitis	518.81, J80
1060831	pulmonary|respiratory failure|ARDS	518.81, J80
1197317	pulmonary|respiratory failure|ARDS	518.81, J80
1579041	pulmonary|respiratory failure|acute lung injury	518.81, J80
3234417	pulmonary|respiratory failure|ARDS	518.81, J80
1120278	pulmonary|respiratory failure|ARDS	518.81, J80
1275358	pulmonary|respiratory failure|acute lung injury	518.81, J80
1557276	pulmonary|respiratory failure|ARDS	518.81, J80
555934	pulmonary|respiratory failure|ARDS	518.81, J80
930189	pulmonary|respiratory failure|ARDS	518.81, J80
949168	pulmonary|respiratory failure|ARDS	518.81, J80
1798657	pulmonary|respiratory failure|ARDS	518.81, J80
2319809	pulmonary|respiratory failure|ARDS	518.81, J80
2789986	pulmonary|respiratory failure|acute lung injury|pulmonary etiology|aspiration	518.81, J80
1143294	pulmonary|respiratory failure|acute lung injury	518.81, J80
1495482	pulmonary|respiratory failure|ARDS	518.81, J80
1579874	pulmonary|respiratory failure|ARDS|pulmonary etiology|pneumonia	518.81, J80
2833278	pulmonary|respiratory failure|ARDS	518.81, J80
3140548	pulmonary|respiratory failure|acute lung injury|pulmonary etiology|pneumonia	518.81, J80
305748	pulmonary|respiratory failure|ARDS	518.81, J80
310587	surgery|respiratory failure|acute lung injury|pulmonary etiology|aspiration	J80
432020	pulmonary|respiratory failure|ARDS	518.81, J80
658939	pulmonary|respiratory failure|ARDS	518.81, J80
1119540	pulmonary|respiratory failure|acute lung injury|pulmonary etiology|pneumonia	518.81, J80
1561347	pulmonary|respiratory failure|ARDS	518.81, J80
3071562	pulmonary|respiratory failure|ARDS	518.81, J80
397932	pulmonary|respiratory failure|ARDS	518.81, J80
432018	pulmonary|respiratory failure|ARDS	518.81, J80
974077	pulmonary|respiratory failure|ARDS|pulmonary etiology|pneumonia	518.81, J80
1216822	pulmonary|respiratory failure|acute lung injury	518.81, J80
2733765	pulmonary|respiratory failure|ARDS	518.81, J80
3131829	pulmonary|respiratory failure|ARDS|non-pulmonary etiology|sepsis	518.81, J80
461520	surgery|respiratory failure|ARDS|pulmonary etiology|aspiration	518.81, J80
682277	pulmonary|respiratory failure|ARDS|non-pulmonary etiology|pancreatitis	518.81, J80
1309600	pulmonary|respiratory failure|acute lung injury	518.81, J80
1777480	pulmonary|respiratory failure|ARDS	518.81, J80
448262	pulmonary|respiratory failure|ARDS	518.81, J80
922395	pulmonary|respiratory failure|acute lung injury	518.81, J80
1036759	pulmonary|respiratory failure|ARDS	518.81, J80
2527994	surgery|respiratory failure|ARDS	518.81, J80
852835	surgery|respiratory failure|ARDS	518.81, J80
1259594	pulmonary|respiratory failure|acute lung injury	518.81, J80
227679	pulmonary|respiratory failure|ARDS|pulmonary etiology|pneumonia	518.81, J80
846522	pulmonary|respiratory failure|acute lung injury	518.81, J80
1290828	pulmonary|respiratory failure|acute lung injury	518.81, J80
1498390	pulmonary|respiratory failure|ARDS	518.81, J80
3134566	pulmonary|respiratory failure|ARDS|pulmonary etiology|pneumonia	518.81, J80
3180443	pulmonary|respiratory failure|ARDS|non-pulmonary etiology|related to multiple trauma	518.5, J80
3350811	pulmonary|respiratory failure|acute lung injury	518.81, J80
1435230	pulmonary|respiratory failure|ARDS	518.81, J80
1494591	pulmonary|respiratory failure|ARDS	518.81, J80
308964	pulmonary|respiratory failure|ARDS	518.81, J80
1582436	pulmonary|respiratory failure|ARDS|pulmonary etiology|pneumonia	518.81, J80
1684957	pulmonary|respiratory failure|ARDS	518.81, J80
1626071	pulmonary|respiratory failure|ARDS|pulmonary etiology|pneumonia	518.81, J80
653459	pulmonary|respiratory failure|ARDS	518.81, J80
1121612	pulmonary|respiratory failure|ARDS	518.81, J80
2453053	pulmonary|respiratory failure|ARDS	518.81, J80
961557	pulmonary|respiratory failure|acute lung injury|pulmonary etiology|pneumonia	518.81, J80
1216284	pulmonary|respiratory failure|acute lung injury	518.81, J80
2873855	pulmonary|respiratory failure|ARDS	518.81, J80
753212	pulmonary|respiratory failure|ARDS	518.81, J80
1590544	pulmonary|respiratory failure|acute lung injury	518.81, J80
1968457	pulmonary|respiratory failure|ARDS	518.81, J80
3077568	hematology|transfusion medicine|transfusion reaction|transfusion associated acute lung injury (TRALI)	999.8, J95.84
3346413	surgery|respiratory failure|ARDS	518.81, J80
570793	pulmonary|respiratory failure|ARDS	518.81, J80
662815	pulmonary|respiratory failure|acute lung injury	518.81, J80
955570	pulmonary|respiratory failure|ARDS	518.81, J80
2880582	pulmonary|respiratory failure|ARDS|pulmonary etiology|pneumonia	518.81, J80
3045553	pulmonary|respiratory failure|ARDS	518.81, J80
3149749	pulmonary|respiratory failure|ARDS|pulmonary etiology|pneumonia	518.81, J80
3168562	pulmonary|respiratory failure|ARDS	518.81, J80
628574	pulmonary|respiratory failure|ARDS	518.81, J80
1276845	pulmonary|respiratory failure|acute lung injury	518.81, J80
2319808	pulmonary|respiratory failure|ARDS	518.81, J80
3162552	pulmonary|respiratory failure|ARDS	518.81, J80
2850816	pulmonary|respiratory failure|ARDS	518.81, J80
290481	pulmonary|respiratory failure|ARDS	518.81, J80
1210128	pulmonary|respiratory failure|ARDS	518.81, J80
1233569	pulmonary|respiratory failure|acute lung injury	518.81, J80
318420	surgery|respiratory failure|acute lung injury|pulmonary etiology|aspiration	J80
511547	pulmonary|respiratory failure|ARDS	518.81, J80
2710954	pulmonary|respiratory failure|ARDS	518.81, J80
2837442	pulmonary|respiratory failure|acute lung injury	518.81, J80
817018	pulmonary|respiratory failure|acute lung injury	518.81, J80
2875713	pulmonary|respiratory failure|ARDS	518.81, J80
3332860	hematology|transfusion medicine|transfusion reaction|transfusion associated acute lung injury (TRALI)	999.8, J95.84
909239	pulmonary|respiratory failure|acute lung injury	518.81, J80
646530	pulmonary|respiratory failure|ARDS	518.81, J80
3197284	pulmonary|respiratory failure|ARDS|pulmonary etiology|aspiration	518.81, J80
573052	pulmonary|respiratory failure|ARDS	518.81, J80
1798658	pulmonary|respiratory failure|ARDS	518.81, J80
2315043	pulmonary|respiratory failure|ARDS	518.81, J80
2643768	pulmonary|respiratory failure|ARDS	518.81, J80
3236746	pulmonary|respiratory failure|ARDS|pulmonary etiology	518.81, J80
449524	pulmonary|respiratory failure|ARDS	518.81, J80
573443	pulmonary|respiratory failure|acute lung injury	518.81, J80
991128	pulmonary|respiratory failure|acute lung injury|pulmonary etiology|pneumonia	518.81, J80
3179283	burns/trauma|trauma - systemic effects|ARDS	J80
3186854	surgery|respiratory failure|ARDS	518.81, J80
487750	pulmonary|respiratory failure|ARDS|pulmonary etiology	518.81, J80
1554806	pulmonary|respiratory failure|ARDS	518.81, J80
344340	pulmonary|respiratory failure|acute lung injury|pulmonary etiology|aspiration	518.81, J80
955182	pulmonary|respiratory failure|ARDS	518.81, J80
1097308	pulmonary|respiratory failure|ARDS|pulmonary etiology	518.81, J80
1195781	pulmonary|respiratory failure|ARDS	518.81, J80
1256592	pulmonary|respiratory failure|acute lung injury	518.81, J80
1274883	pulmonary|respiratory failure|ARDS	518.81, J80
3337641	pulmonary|respiratory failure|acute lung injury|non-pulmonary etiology|related to multiple trauma	518.5, J80
2970287	pulmonary|respiratory failure|ARDS	518.81, J80
1571139	pulmonary|respiratory failure|acute lung injury|non-pulmonary etiology|related to multiple trauma	518.5, J80
430310	pulmonary|respiratory failure|acute lung injury	518.81, J80
1004045	pulmonary|respiratory failure|ARDS	518.81, J80
1283000	pulmonary|respiratory failure|acute lung injury|pulmonary etiology|thoracic trauma	518.5, J80
2600932	pulmonary|respiratory failure|acute lung injury|non-pulmonary etiology|related to multiple trauma	518.5, J80
321239	pulmonary|respiratory failure|ARDS	518.81, J80
817020	pulmonary|respiratory failure|acute lung injury	518.81, J80
1579644	pulmonary|respiratory failure|ARDS|pulmonary etiology|thoracic trauma	518.5, J80
3045728	pulmonary|respiratory failure|acute lung injury	518.81, J80
1477208	pulmonary|respiratory failure|ARDS	518.81, J80
1515114	pulmonary|respiratory failure|ARDS	518.81, J80
2596865	pulmonary|respiratory failure|ARDS|pulmonary etiology|pneumonia	518.81, J80
439174	pulmonary|respiratory failure|ARDS	518.81, J80
1576618	pulmonary|respiratory failure|ARDS	518.81, J80
297472	pulmonary|respiratory failure|ARDS	518.81, J80
1267597	pulmonary|respiratory failure|acute lung injury	518.81, J80
2592315	pulmonary|respiratory failure|ARDS	518.81, J80
3197282	pulmonary|respiratory failure|ARDS|pulmonary etiology|aspiration	518.81, J80
324681	pulmonary|respiratory failure|ARDS	518.81, J80
580848	pulmonary|respiratory failure|ARDS	518.81, J80
3166356	burns/trauma|trauma - systemic effects|ARDS	J80
1342564	pulmonary|respiratory failure|ARDS	518.81, J80
3153094	pulmonary|respiratory failure|acute lung injury|pulmonary etiology|pneumonia	518.81, J80
2672124	pulmonary|respiratory failure|ARDS	518.81, J80
1126072	pulmonary|respiratory failure|ARDS|pulmonary etiology|aspiration	518.81, J80
1067195	pulmonary|respiratory failure|ARDS|non-pulmonary etiology|related to multiple trauma	518.5, J80
1096397	pulmonary|respiratory failure|ARDS|pulmonary etiology|pneumonia	518.81, J80
1236027	pulmonary|respiratory failure|acute lung injury	518.81, J80
1771551	pulmonary|respiratory failure|ARDS|pulmonary etiology	518.81, J80
282221	pulmonary|respiratory failure|ARDS	518.81, J80
1072831	pulmonary|respiratory failure|ARDS|pulmonary etiology|pneumonia	518.81, J80
2713704	pulmonary|respiratory failure|acute lung injury|pulmonary etiology|thoracic trauma	518.5, J80
2771546	pulmonary|respiratory failure|ARDS	518.81, J80
3116770	pulmonary|respiratory failure|acute lung injury|pulmonary etiology|thoracic trauma	518.5, J80
625569	pulmonary|respiratory failure|ARDS	518.81, J80
2669921	pulmonary|respiratory failure|ARDS	518.81, J80
2686841	pulmonary|respiratory failure|ARDS	518.81, J80
1108554	pulmonary|respiratory failure|ARDS	518.81, J80
2286516	pulmonary|respiratory failure|ARDS	518.81, J80
3046782	pulmonary|respiratory failure|ARDS|pulmonary etiology|pneumonia	518.81, J80
3090006	pulmonary|respiratory failure|ARDS	518.81, J80
3212942	surgery|respiratory failure|ARDS	518.81, J80
671937	pulmonary|respiratory failure|ARDS	518.81, J80
1262349	pulmonary|respiratory failure|acute lung injury	518.81, J80
3125210	pulmonary|respiratory failure|ARDS	518.81, J80
930191	pulmonary|respiratory failure|ARDS	518.81, J80
1301475	pulmonary|respiratory failure|acute lung injury	518.81, J80
2381885	pulmonary|respiratory failure|ARDS|pulmonary etiology|aspiration	518.81, J80
3335777	pulmonary|respiratory failure|ARDS	518.81, J80
156080	pulmonary|respiratory failure|ARDS	518.81, J80
1310535	pulmonary|respiratory failure|acute lung injury	518.81, J80
1625273	pulmonary|respiratory failure|ARDS	518.81, J80
1691936	pulmonary|respiratory failure|ARDS	518.81, J80
1979179	pulmonary|respiratory failure|ARDS|non-pulmonary etiology|pancreatitis	518.81, J80
182368	pulmonary|respiratory failure|ARDS	518.81, J80
1100066	surgery|respiratory failure|acute lung injury|pulmonary etiology|pneumonia	J80
387688	pulmonary|respiratory failure|ARDS	518.81, J80
507480	pulmonary|respiratory failure|acute lung injury|pulmonary etiology|pneumonia	518.81, J80
359500	pulmonary|respiratory failure|ARDS	518.81, J80
1095586	pulmonary|respiratory failure|ARDS|pulmonary etiology|aspiration	518.81, J80
1243761	pulmonary|respiratory failure|acute lung injury	518.81, J80
3196368	pulmonary|respiratory failure|ARDS|non-pulmonary etiology|sepsis	518.81, J80
477982	pulmonary|respiratory failure|ARDS	518.81, J80
311757	pulmonary|respiratory failure|acute lung injury|pulmonary etiology|aspiration	518.81, J80
1309157	pulmonary|respiratory failure|ARDS	518.81, J80
2504725	pulmonary|respiratory failure|ARDS	518.81, J80
331969	pulmonary|respiratory failure|ARDS|etiology unknown	518.81, J80
544821	pulmonary|respiratory failure|acute lung injury	518.81, J80
1277937	pulmonary|respiratory failure|acute lung injury	518.81, J80
3185118	surgery|respiratory failure|ARDS|pulmonary etiology	518.81, J80
282527	pulmonary|respiratory failure|ARDS	518.81, J80
3349614	pulmonary|respiratory failure|ARDS	518.81, J80
3341539	pulmonary|respiratory failure|ARDS	518.81, J80
1121611	pulmonary|respiratory failure|ARDS	518.81, J80
3129116	pulmonary|respiratory failure|ARDS	518.81, J80
1697669	pulmonary|respiratory failure|acute lung injury	518.81, J80
2670898	pulmonary|respiratory failure|ARDS	518.81, J80
3333116	pulmonary|respiratory failure|ARDS	518.81, J80
2129487	pulmonary|respiratory failure|ARDS	518.81, J80
1282787	pulmonary|respiratory failure|acute lung injury	518.81, J80
1002322	pulmonary|respiratory failure|ARDS	518.81, J80
1215918	pulmonary|respiratory failure|acute lung injury	518.81, J80
1478499	pulmonary|respiratory failure|ARDS	518.81, J80
2241295	pulmonary|respiratory failure|ARDS	518.81, J80
3017492	pulmonary|respiratory failure|ARDS	518.81, J80
3350552	pulmonary|respiratory failure|ARDS	518.81, J80
705193	pulmonary|respiratory failure|ARDS	518.81, J80
2871760	pulmonary|respiratory failure|acute lung injury	518.81, J80
1053720	pulmonary|respiratory failure|ARDS|pulmonary etiology	518.81, J80
1675268	pulmonary|respiratory failure|ARDS|pulmonary etiology|pneumonia	518.81, J80
1042056	pulmonary|respiratory failure|ARDS	518.81, J80
2630566	pulmonary|respiratory failure|ARDS	518.81, J80
664362	pulmonary|respiratory failure|ARDS	518.81, J80
2020444	pulmonary|respiratory failure|ARDS	518.81, J80
3139593	pulmonary|respiratory failure|ARDS	518.81, J80
573051	pulmonary|respiratory failure|ARDS	518.81, J80
911476	pulmonary|respiratory failure|ARDS	518.81, J80
470893	pulmonary|respiratory failure|ARDS	518.81, J80
628882	pulmonary|respiratory failure|ARDS	518.81, J80
748806	pulmonary|respiratory failure|acute lung injury	518.81, J80
817006	pulmonary|respiratory failure|ARDS	518.81, J80
1002521	pulmonary|respiratory failure|ARDS	518.81, J80
2410917	pulmonary|respiratory failure|ARDS	518.81, J80
3231901	pulmonary|respiratory failure|ARDS	518.81, J80
1103765	pulmonary|respiratory failure|ARDS	518.81, J80
1244908	pulmonary|respiratory failure|acute lung injury	518.81, J80
1257201	pulmonary|respiratory failure|ARDS	518.81, J80
2676759	pulmonary|respiratory failure|ARDS	518.81, J80
935103	pulmonary|respiratory failure|acute lung injury	518.81, J80
1305733	pulmonary|respiratory failure|acute lung injury	518.81, J80
2374150	surgery|respiratory failure|ARDS	518.81, J80
3142945	pulmonary|respiratory failure|ARDS	518.81, J80
2576729	pulmonary|respiratory failure|ARDS	518.81, J80
1060619	pulmonary|respiratory failure|ARDS	518.81, J80
1276846	pulmonary|respiratory failure|acute lung injury	518.81, J80
1031914	pulmonary|respiratory failure|ARDS	518.81, J80
3220215	pulmonary|respiratory failure|ARDS	518.81, J80
496838	pulmonary|respiratory failure|acute lung injury	518.81, J80
435925	pulmonary|respiratory failure|ARDS	518.81, J80
1284132	pulmonary|respiratory failure|acute lung injury	518.81, J80
3203361	pulmonary|respiratory failure|ARDS	518.81, J80
2634974	pulmonary|respiratory failure|acute lung injury|non-pulmonary etiology|related to multiple trauma	518.5, J80
1471216	pulmonary|respiratory failure|ARDS	518.81, J80
1599052	pulmonary|respiratory failure|acute lung injury|pulmonary etiology|thoracic trauma	518.5, J80
3010042	pulmonary|respiratory failure|ARDS	518.81, J80
1231384	pulmonary|respiratory failure|acute lung injury	518.81, J80
1277200	pulmonary|respiratory failure|acute lung injury	518.81, J80
737180	pulmonary|respiratory failure|ARDS	518.81, J80
1304684	pulmonary|respiratory failure|acute lung injury	518.81, J80
2638728	pulmonary|respiratory failure|ARDS|non-pulmonary etiology|sepsis	518.81, J80
2809059	burns/trauma|trauma - systemic effects|ARDS	J80
3005324	pulmonary|respiratory failure|ARDS|pulmonary etiology|pneumonia	518.81, J80
1247810	pulmonary|respiratory failure|ARDS	518.81, J80
1513416	pulmonary|respiratory failure|ARDS	518.81, J80
3008209	pulmonary|respiratory failure|acute lung injury|non-pulmonary etiology|drug related	518.81, J80
3170309	pulmonary|respiratory failure|ARDS	518.81, J80
455345	pulmonary|respiratory failure|ARDS	518.81, J80
817865	surgery|respiratory failure|ARDS	518.81, J80
1217491	pulmonary|respiratory failure|acute lung injury	518.81, J80
2745629	pulmonary|respiratory failure|ARDS	518.81, J80
3097292	pulmonary|respiratory failure|ARDS|non-pulmonary etiology|pancreatitis	518.81, J80
672501	pulmonary|respiratory failure|ARDS	518.81, J80
1132378	pulmonary|respiratory failure|acute lung injury|pulmonary etiology|pneumonia	518.81, J80
704683	pulmonary|respiratory failure|acute lung injury	518.81, J80
3042067	pulmonary|respiratory failure|ARDS	518.81, J80
2724413	pulmonary|respiratory failure|ARDS	518.81, J80
924585	pulmonary|respiratory failure|ARDS	518.81, J80
1100383	pulmonary|respiratory failure|ARDS|pulmonary etiology|pneumonia	518.81, J80
1604340	pulmonary|respiratory failure|ARDS	518.81, J80
511220	pulmonary|respiratory failure|ARDS	518.81, J80
2783860	pulmonary|respiratory failure|ARDS	518.81, J80
3217017	pulmonary|respiratory failure|ARDS	518.81, J80
1814905	pulmonary|respiratory failure|acute lung injury	518.81, J80
3131868	pulmonary|respiratory failure|acute lung injury|non-pulmonary etiology	518.81, J80
1288361	pulmonary|respiratory failure|acute lung injury	518.81, J80
464695	pulmonary|respiratory failure|ARDS	518.81, J80
1722723	hematology|transfusion medicine|transfusion reaction|transfusion associated acute lung injury (TRALI)	999.8, J95.84
997967	pulmonary|respiratory failure|ARDS	518.81, J80
414550	pulmonary|respiratory failure|ARDS	518.81, J80
599050	pulmonary|respiratory failure|ARDS	518.81, J80
1271690	pulmonary|respiratory failure|acute lung injury	518.81, J80
1265129	pulmonary|respiratory failure|acute lung injury	518.81, J80
1277889	pulmonary|respiratory failure|acute lung injury	518.81, J80
554883	pulmonary|respiratory failure|ARDS	518.81, J80
151859	pulmonary|respiratory failure|ARDS	518.81, J80
3129404	pulmonary|respiratory failure|acute lung injury|pulmonary etiology|aspiration	518.81, J80
382342	pulmonary|respiratory failure|ARDS|pulmonary etiology|pneumonia	518.81, J80
3352215	pulmonary|respiratory failure|ARDS	518.81, J80
633470	pulmonary|respiratory failure|ARDS	518.81, J80
1001689	pulmonary|respiratory failure|ARDS	518.81, J80
1433831	pulmonary|respiratory failure|ARDS	518.81, J80
466513	pulmonary|respiratory failure|ARDS|pulmonary etiology|pneumonia	518.81, J80
783686	pulmonary|respiratory failure|ARDS	518.81, J80
635341	pulmonary|respiratory failure|ARDS	518.81, J80
1261888	pulmonary|respiratory failure|acute lung injury	518.81, J80
3099049	pulmonary|respiratory failure|acute lung injury|non-pulmonary etiology|related to multiple trauma	518.5, J80
3347822	pulmonary|respiratory failure|acute lung injury	518.81, J80
221552	pulmonary|respiratory failure|ARDS	518.81, J80
3214853	pulmonary|respiratory failure|ARDS	518.81, J80
945846	pulmonary|respiratory failure|ARDS	518.81, J80
3157875	pulmonary|respiratory failure|ARDS	518.81, J80
466710	pulmonary|respiratory failure|ARDS	518.81, J80
656718	pulmonary|respiratory failure|acute lung injury|pulmonary etiology|aspiration	518.81, J80
3054862	pulmonary|respiratory failure|ARDS|etiology unknown	518.81, J80
3131914	pulmonary|respiratory failure|ARDS|pulmonary etiology|pneumonia	518.81, J80
3346248	pulmonary|respiratory failure|ARDS	518.81, J80
1077026	pulmonary|respiratory failure|ARDS	518.81, J80
1304732	pulmonary|respiratory failure|acute lung injury	518.81, J80
2573179	pulmonary|respiratory failure|ARDS|pulmonary etiology|pneumonia	518.81, J80
301948	pulmonary|respiratory failure|ARDS	518.81, J80
1057145	pulmonary|respiratory failure|ARDS|etiology unknown	518.81, J80
1130793	pulmonary|respiratory failure|ARDS	518.81, J80
3026513	pulmonary|respiratory failure|ARDS	518.81, J80
3206352	pulmonary|respiratory failure|ARDS	518.81, J80
1261453	pulmonary|respiratory failure|acute lung injury	518.81, J80
2129485	pulmonary|respiratory failure|ARDS	518.81, J80
3171866	pulmonary|respiratory failure|ARDS	518.81, J80
1672820	pulmonary|respiratory failure|acute lung injury	518.81, J80
2596005	pulmonary|respiratory failure|acute lung injury|etiology unknown	518.81, J80
2635252	pulmonary|respiratory failure|ARDS	518.81, J80
1540283	pulmonary|respiratory failure|ARDS	518.81, J80
1024257	pulmonary|respiratory failure|ARDS	518.81, J80
3194242	pulmonary|respiratory failure|ARDS	518.81, J80
1266416	pulmonary|respiratory failure|ARDS	518.81, J80
2699850	pulmonary|respiratory failure|ARDS	518.81, J80
3127384	pulmonary|respiratory failure|acute lung injury	518.81, J80
3191496	pulmonary|respiratory failure|ARDS|non-pulmonary etiology|related to multiple trauma	518.5, J80
1592848	pulmonary|respiratory failure|ARDS	518.81, J80
1320077	pulmonary|respiratory failure|acute lung injury	518.81, J80
3146644	pulmonary|respiratory failure|ARDS	518.81, J80
2600062	pulmonary|respiratory failure|ARDS	518.81, J80
329912	pulmonary|respiratory failure|ARDS	518.81, J80
2861938	pulmonary|respiratory failure|ARDS|etiology unknown	518.81, J80
3105126	pulmonary|respiratory failure|ARDS	518.81, J80
1363949	pulmonary|respiratory failure|ARDS	518.81, J80
2582683	pulmonary|respiratory failure|ARDS	518.81, J80
1651204	pulmonary|respiratory failure|ARDS	518.81, J80
1688764	pulmonary|respiratory failure|ARDS	518.81, J80
307188	surgery|respiratory failure|ARDS	518.81, J80
3060594	pulmonary|respiratory failure|ARDS	518.81, J80
523382	pulmonary|respiratory failure|acute lung injury|pulmonary etiology|pneumonia	518.81, J80
1715669	pulmonary|respiratory failure|ARDS|pulmonary etiology|pneumonia	518.81, J80
640009	pulmonary|respiratory failure|ARDS	518.81, J80
165335	pulmonary|respiratory failure|ARDS	518.81, J80
707453	pulmonary|respiratory failure|ARDS	518.81, J80
1278263	pulmonary|respiratory failure|acute lung injury	518.81, J80
3241661	pulmonary|respiratory failure|ARDS	518.81, J80
1217564	pulmonary|respiratory failure|ARDS	518.81, J80
2624218	pulmonary|respiratory failure|ARDS	518.81, J80
2794286	pulmonary|respiratory failure|ARDS	518.81, J80
2764427	pulmonary|respiratory failure|ARDS	518.81, J80
3091229	pulmonary|respiratory failure|ARDS|etiology unknown	518.81, J80
3094005	pulmonary|respiratory failure|ARDS	518.81, J80
3205811	pulmonary|respiratory failure|ARDS	518.81, J80
832289	pulmonary|respiratory failure|ARDS	518.81, J80
1073106	pulmonary|respiratory failure|ARDS	518.81, J80
1134640	pulmonary|respiratory failure|ARDS|pulmonary etiology|pneumonia	518.81, J80
1313593	pulmonary|respiratory failure|acute lung injury	518.81, J80
3038507	hematology|transfusion medicine|transfusion reaction|transfusion associated acute lung injury (TRALI)	999.8, J95.84
439310	pulmonary|respiratory failure|ARDS	518.81, J80
3060556	pulmonary|respiratory failure|ARDS	518.81, J80
1072906	pulmonary|respiratory failure|ARDS	518.81, J80
3151437	surgery|respiratory failure|ARDS|pulmonary etiology|pneumonia	518.81, J80
1293955	pulmonary|respiratory failure|acute lung injury	518.81, J80
3055799	pulmonary|respiratory failure|ARDS|pulmonary etiology|pneumonia	518.81, J80
1264007	pulmonary|respiratory failure|ARDS	518.81, J80
1223844	pulmonary|respiratory failure|acute lung injury	518.81, J80
1293068	pulmonary|respiratory failure|acute lung injury	518.81, J80
3141839	burns/trauma|trauma - systemic effects|ARDS	J80
3155880	pulmonary|respiratory failure|ARDS	518.81, J80
3081612	pulmonary|respiratory failure|ARDS|non-pulmonary etiology	518.81, J80
1280790	pulmonary|respiratory failure|acute lung injury	518.81, J80
451931	pulmonary|respiratory failure|ARDS	518.81, J80
155503	pulmonary|respiratory failure|ARDS	518.81, J80
1781885	pulmonary|respiratory failure|ARDS	518.81, J80
202587	pulmonary|respiratory failure|ARDS	518.81, J80
760472	pulmonary|respiratory failure|ARDS	518.81, J80
1664804	pulmonary|respiratory failure|ARDS	518.81, J80
1279680	pulmonary|respiratory failure|acute lung injury	518.81, J80
372948	pulmonary|respiratory failure|ARDS	518.81, J80
994818	pulmonary|respiratory failure|ARDS|etiology unknown	518.81, J80
1284329	pulmonary|respiratory failure|acute lung injury	518.81, J80
1554508	pulmonary|respiratory failure|ARDS|etiology unknown	518.81, J80
3041375	pulmonary|respiratory failure|acute lung injury|non-pulmonary etiology	518.81, J80
1281061	pulmonary|respiratory failure|acute lung injury	518.81, J80
3052380	pulmonary|respiratory failure|ARDS|pulmonary etiology|pneumonia	518.81, J80
1313273	pulmonary|respiratory failure|acute lung injury	518.81, J80
850353	pulmonary|respiratory failure|ARDS	518.81, J80
3352526	pulmonary|respiratory failure|ARDS	518.81, J80
1281335	pulmonary|respiratory failure|acute lung injury	518.81, J80
2565541	pulmonary|respiratory failure|ARDS	518.81, J80
3179955	pulmonary|respiratory failure|acute lung injury|non-pulmonary etiology|post cardiopulmonary bypass	518.5, J80
1306279	pulmonary|respiratory failure|acute lung injury	518.81, J80
1104959	pulmonary|respiratory failure|ARDS	518.81, J80
1270160	pulmonary|respiratory failure|acute lung injury	518.81, J80
3154963	pulmonary|respiratory failure|ARDS	518.81, J80
607823	pulmonary|respiratory failure|ARDS	518.81, J80
3016295	pulmonary|respiratory failure|ARDS	518.81, J80
3000530	surgery|respiratory failure|acute lung injury|pulmonary etiology|aspiration	J80
173816	pulmonary|respiratory failure|ARDS|pulmonary etiology|pneumonia	518.81, J80
2564595	pulmonary|respiratory failure|acute lung injury|pulmonary etiology|inhalation injury	518.81, J80
3136070	pulmonary|respiratory failure|ARDS|pulmonary etiology|pneumonia	518.81, J80
1258989	pulmonary|respiratory failure|acute lung injury	518.81, J80
2786935	pulmonary|respiratory failure|ARDS	518.81, J80
3003257	pulmonary|respiratory failure|ARDS|pulmonary etiology|pneumonia	518.81, J80
1365617	pulmonary|respiratory failure|ARDS	518.81, J80
800824	pulmonary|respiratory failure|ARDS	518.81, J80
1302731	pulmonary|respiratory failure|acute lung injury	518.81, J80
1229653	pulmonary|respiratory failure|acute lung injury	518.81, J80
1292077	pulmonary|respiratory failure|acute lung injury	518.81, J80
3170707	pulmonary|respiratory failure|acute lung injury|pulmonary etiology|pneumonia	518.81, J80
831120	pulmonary|respiratory failure|ARDS	518.81, J80
2680613	pulmonary|respiratory failure|ARDS	518.81, J80
3007945	pulmonary|respiratory failure|ARDS|etiology unknown	518.81, J80
3341673	pulmonary|respiratory failure|ARDS	518.81, J80
1060026	pulmonary|respiratory failure|ARDS|pulmonary etiology	518.81, J80
1296851	pulmonary|respiratory failure|acute lung injury	518.81, J80
1229190	pulmonary|respiratory failure|acute lung injury	518.81, J80
3047349	pulmonary|respiratory failure|ARDS	518.81, J80
2776961	pulmonary|respiratory failure|ARDS	518.81, J80
2786212	pulmonary|respiratory failure|ARDS	518.81, J80
3045552	pulmonary|respiratory failure|ARDS	518.81, J80
1023178	pulmonary|respiratory failure|ARDS	518.81, J80
370199	pulmonary|respiratory failure|ARDS	518.81, J80
442686	pulmonary|respiratory failure|ARDS	518.81, J80
3116781	pulmonary|respiratory failure|ARDS|pulmonary etiology|pneumonia	518.81, J80
1273224	pulmonary|respiratory failure|ARDS	518.81, J80
334059	pulmonary|respiratory failure|ARDS	518.81, J80
2671486	pulmonary|respiratory failure|acute lung injury|pulmonary etiology|inhalation injury	518.81, J80
3116772	pulmonary|respiratory failure|ARDS	518.81, J80
943103	pulmonary|respiratory failure|ARDS	518.81, J80
3153113	pulmonary|respiratory failure|ARDS|pulmonary etiology|pneumonia	518.81, J80
606937	pulmonary|respiratory failure|acute lung injury	518.81, J80
1294438	pulmonary|respiratory failure|acute lung injury	518.81, J80
1290795	pulmonary|respiratory failure|acute lung injury	518.81, J80
2867308	pulmonary|respiratory failure|ARDS	518.81, J80
2896378	pulmonary|respiratory failure|ARDS	518.81, J80
3067676	pulmonary|respiratory failure|ARDS|pulmonary etiology|aspiration	518.81, J80
2799296	pulmonary|respiratory failure|ARDS	518.81, J80
1299289	pulmonary|respiratory failure|ARDS	518.81, J80
3103420	pulmonary|respiratory failure|ARDS|pulmonary etiology|pneumonia	518.81, J80
1288647	pulmonary|respiratory failure|acute lung injury	518.81, J80
249082	pulmonary|respiratory failure|ARDS|pulmonary etiology|pneumonia	518.81, J80
3074894	pulmonary|respiratory failure|ARDS|pulmonary etiology|aspiration	518.81, J80
714982	pulmonary|respiratory failure|ARDS	518.81, J80
165828	pulmonary|respiratory failure|ARDS	518.81, J80
3159822	pulmonary|respiratory failure|ARDS	518.81, J80
271621	pulmonary|respiratory failure|ARDS	518.81, J80
1094541	pulmonary|respiratory failure|ARDS|pulmonary etiology|pneumonia	518.81, J80
807549	pulmonary|respiratory failure|ARDS	518.81, J80
820527	pulmonary|respiratory failure|ARDS	518.81, J80
1088476	pulmonary|respiratory failure|ARDS	518.81, J80
1241269	pulmonary|respiratory failure|acute lung injury	518.81, J80
3117939	pulmonary|respiratory failure|ARDS	518.81, J80
924806	pulmonary|respiratory failure|ARDS	518.81, J80
827139	pulmonary|respiratory failure|ARDS	518.81, J80
624491	pulmonary|respiratory failure|ARDS	518.81, J80
1471479	pulmonary|respiratory failure|ARDS	518.81, J80
3146924	pulmonary|respiratory failure|ARDS|pulmonary etiology	518.81, J80
3205635	pulmonary|respiratory failure|ARDS	518.81, J80
1230674	pulmonary|respiratory failure|ARDS	518.81, J80
2913059	pulmonary|respiratory failure|ARDS	518.81, J80
413695	pulmonary|respiratory failure|ARDS	518.81, J80
1268081	pulmonary|respiratory failure|acute lung injury	518.81, J80
2868378	pulmonary|respiratory failure|ARDS	518.81, J80
531808	pulmonary|respiratory failure|acute lung injury	518.81, J80
1094542	pulmonary|respiratory failure|ARDS|pulmonary etiology|pneumonia	518.81, J80
1311355	pulmonary|respiratory failure|ARDS	518.81, J80
1108320	pulmonary|respiratory failure|ARDS	518.81, J80
420653	pulmonary|respiratory failure|acute lung injury|pulmonary etiology|inhalation injury	518.81, J80
663799	pulmonary|respiratory failure|ARDS|pulmonary etiology|aspiration	518.81, J80
981028	pulmonary|respiratory failure|ARDS	518.81, J80
1247147	pulmonary|respiratory failure|acute lung injury	518.81, J80
2892747	pulmonary|respiratory failure|acute lung injury	518.81, J80
3037038	pulmonary|respiratory failure|ARDS|non-pulmonary etiology|sepsis	518.81, J80
3075430	pulmonary|respiratory failure|ARDS|etiology unknown	518.81, J80
3150706	pulmonary|respiratory failure|ARDS	518.81, J80
1215648	pulmonary|respiratory failure|acute lung injury	518.81, J80
1244394	pulmonary|respiratory failure|acute lung injury	518.81, J80
3038930	pulmonary|respiratory failure|ARDS	518.81, J80
1012731	pulmonary|respiratory failure|ARDS	518.81, J80
3178954	pulmonary|respiratory failure|acute lung injury|non-pulmonary etiology|related to multiple trauma	518.5, J80
954165	pulmonary|respiratory failure|acute lung injury	518.81, J80
990621	pulmonary|respiratory failure|ARDS|non-pulmonary etiology|sepsis	518.81, J80
1207458	pulmonary|respiratory failure|ARDS	518.81, J80
3113691	pulmonary|respiratory failure|ARDS|pulmonary etiology	518.81, J80
1095587	pulmonary|respiratory failure|ARDS|pulmonary etiology|aspiration	518.81, J80
3330831	pulmonary|respiratory failure|ARDS	518.81, J80
173420	pulmonary|respiratory failure|ARDS	518.81, J80
779738	pulmonary|respiratory failure|ARDS	518.81, J80
3043260	pulmonary|respiratory failure|acute lung injury|non-pulmonary etiology|related to multiple trauma	518.5, J80
3180083	pulmonary|respiratory failure|ARDS|non-pulmonary etiology|massive transfusion	518.81, J80
1245580	pulmonary|respiratory failure|acute lung injury	518.81, J80
1587789	pulmonary|respiratory failure|ARDS	518.81, J80
1448181	pulmonary|respiratory failure|ARDS	518.81, J80
1539204	pulmonary|respiratory failure|ARDS	518.81, J80
3081451	pulmonary|respiratory failure|ARDS	518.81, J80
1296451	pulmonary|respiratory failure|acute lung injury	518.81, J80
603764	pulmonary|respiratory failure|ARDS	518.81, J80
1285399	pulmonary|respiratory failure|acute lung injury	518.81, J80
2800043	pulmonary|respiratory failure|ARDS	518.81, J80
439486	pulmonary|respiratory failure|ARDS	518.81, J80
569296	pulmonary|respiratory failure|ARDS	518.81, J80
1242890	pulmonary|respiratory failure|acute lung injury	518.81, J80
3223840	pulmonary|respiratory failure|ARDS|etiology unknown	518.81, J80
486026	pulmonary|respiratory failure|acute lung injury	518.81, J80
573015	pulmonary|respiratory failure|ARDS	518.81, J80
1239631	pulmonary|respiratory failure|acute lung injury	518.81, J80
1229710	pulmonary|respiratory failure|acute lung injury	518.81, J80
3152763	pulmonary|respiratory failure|ARDS|pulmonary etiology|pneumonia	518.81, J80
1273989	pulmonary|respiratory failure|acute lung injury	518.81, J80
2583123	pulmonary|respiratory failure|ARDS	518.81, J80
721627	pulmonary|respiratory failure|ARDS	518.81, J80
1043694	pulmonary|respiratory failure|ARDS|etiology unknown	518.81, J80
1225353	pulmonary|respiratory failure|acute lung injury	518.81, J80
1227027	pulmonary|respiratory failure|acute lung injury	518.81, J80
2766962	pulmonary|respiratory failure|ARDS	518.81, J80
1240697	pulmonary|respiratory failure|acute lung injury	518.81, J80
1245607	pulmonary|respiratory failure|acute lung injury	518.81, J80
3028940	pulmonary|respiratory failure|ARDS	518.81, J80
1261481	pulmonary|respiratory failure|acute lung injury	518.81, J80
477984	pulmonary|respiratory failure|ARDS	518.81, J80
1303014	pulmonary|respiratory failure|acute lung injury	518.81, J80
600764	pulmonary|respiratory failure|ARDS	518.81, J80
1005681	pulmonary|respiratory failure|ARDS	518.81, J80
2775142	pulmonary|respiratory failure|ARDS	518.81, J80
2594161	pulmonary|respiratory failure|ARDS	518.81, J80
1126165	pulmonary|respiratory failure|acute lung injury|pulmonary etiology|pneumonia	518.81, J80
1302497	pulmonary|respiratory failure|acute lung injury	518.81, J80
573229	pulmonary|respiratory failure|ARDS	518.81, J80
616130	pulmonary|respiratory failure|ARDS	518.81, J80
2894713	pulmonary|respiratory failure|ARDS	518.81, J80
3148185	pulmonary|respiratory failure|ARDS|non-pulmonary etiology|pancreatitis	518.81, J80
3077539	pulmonary|respiratory failure|ARDS|non-pulmonary etiology|sepsis	518.81, J80
631305	pulmonary|respiratory failure|ARDS	518.81, J80
2707814	pulmonary|respiratory failure|ARDS	518.81, J80
466514	pulmonary|respiratory failure|ARDS|non-pulmonary etiology|sepsis	518.81, J80
935102	pulmonary|respiratory failure|acute lung injury	518.81, J80
2594160	pulmonary|respiratory failure|ARDS	518.81, J80
2871114	pulmonary|respiratory failure|ARDS	518.81, J80
1289095	pulmonary|respiratory failure|acute lung injury	518.81, J80
856690	pulmonary|respiratory failure|ARDS	518.81, J80
290155	pulmonary|respiratory failure|ARDS	518.81, J80
2715570	pulmonary|respiratory failure|ARDS	518.81, J80
1248478	pulmonary|respiratory failure|acute lung injury	518.81, J80
2768995	pulmonary|respiratory failure|ARDS	518.81, J80
3056633	pulmonary|respiratory failure|ARDS|pulmonary etiology|thoracic trauma	518.5, J80
599278	pulmonary|respiratory failure|ARDS	518.81, J80
982445	pulmonary|respiratory failure|ARDS	518.81, J80
952873	pulmonary|respiratory failure|ARDS	518.81, J80
2856591	hematology|transfusion medicine|transfusion reaction|transfusion associated acute lung injury (TRALI)	999.8, J95.84
3048015	pulmonary|respiratory failure|ARDS	518.81, J80
3065604	pulmonary|respiratory failure|ARDS|non-pulmonary etiology|sepsis	518.81, J80
3087258	pulmonary|respiratory failure|ARDS|pulmonary etiology|aspiration	518.81, J80
3148237	pulmonary|respiratory failure|ARDS|non-pulmonary etiology|sepsis	518.81, J80
1223946	pulmonary|respiratory failure|acute lung injury	518.81, J80
1272268	pulmonary|respiratory failure|acute lung injury	518.81, J80
1554805	pulmonary|respiratory failure|ARDS	518.81, J80
3120643	pulmonary|respiratory failure|ARDS|pulmonary etiology|aspiration	518.81, J80
201649	pulmonary|respiratory failure|ARDS	518.81, J80
711013	pulmonary|respiratory failure|ARDS	518.81, J80
1227643	pulmonary|respiratory failure|acute lung injury	518.81, J80
1256829	pulmonary|respiratory failure|acute lung injury	518.81, J80
1218652	pulmonary|respiratory failure|acute lung injury	518.81, J80
3063709	pulmonary|respiratory failure|ARDS	518.81, J80
544014	pulmonary|respiratory failure|ARDS	518.81, J80
1273235	pulmonary|respiratory failure|acute lung injury	518.81, J80
1244415	pulmonary|respiratory failure|acute lung injury	518.81, J80
1467279	pulmonary|respiratory failure|ARDS	518.81, J80
3168655	burns/trauma|trauma - systemic effects|ARDS	J80
988248	pulmonary|respiratory failure|acute lung injury|pulmonary etiology|pneumonia	518.81, J80
682714	pulmonary|respiratory failure|ARDS	518.81, J80
3004525	pulmonary|respiratory failure|ARDS	518.81, J80
1588903	pulmonary|respiratory failure|ARDS	518.81, J80
3140035	pulmonary|respiratory failure|ARDS|pulmonary etiology|pneumonia	518.81, J80
1300730	pulmonary|respiratory failure|acute lung injury	518.81, J80
2870958	pulmonary|respiratory failure|ARDS	518.81, J80
880979	pulmonary|respiratory failure|ARDS	518.81, J80
1164155	pulmonary|respiratory failure|acute lung injury|pulmonary etiology|pneumonia	518.81, J80
3224637	pulmonary|respiratory failure|ARDS	518.81, J80
449294	pulmonary|respiratory failure|acute lung injury|pulmonary etiology|aspiration	518.81, J80
944103	pulmonary|respiratory failure|ARDS	518.81, J80
587005	pulmonary|respiratory failure|ARDS	518.81, J80
1235379	pulmonary|respiratory failure|acute lung injury	518.81, J80
1259730	pulmonary|respiratory failure|acute lung injury	518.81, J80
152954	pulmonary|respiratory failure|ARDS	518.81, J80
2752738	pulmonary|respiratory failure|ARDS|pulmonary etiology	518.81, J80
2748686	pulmonary|respiratory failure|ARDS	518.81, J80
2857426	pulmonary|respiratory failure|ARDS	518.81, J80
1297391	pulmonary|respiratory failure|acute lung injury	518.81, J80
1263762	pulmonary|respiratory failure|acute lung injury	518.81, J80
251880	pulmonary|respiratory failure|acute lung injury|pulmonary etiology|inhalation injury	518.81, J80
1231450	pulmonary|respiratory failure|ARDS	518.81, J80
3340967	pulmonary|respiratory failure|ARDS	518.81, J80
3055800	pulmonary|respiratory failure|ARDS|pulmonary etiology|pneumonia	518.81, J80
1251742	pulmonary|respiratory failure|acute lung injury	518.81, J80
3157876	pulmonary|respiratory failure|ARDS	518.81, J80
659726	pulmonary|respiratory failure|ARDS	518.81, J80
1219655	pulmonary|respiratory failure|ARDS	518.81, J80
3008898	hematology|transfusion medicine|transfusion reaction|transfusion associated acute lung injury (TRALI)	999.8, J95.84
1240634	pulmonary|respiratory failure|acute lung injury	518.81, J80
603667	pulmonary|respiratory failure|ARDS	518.81, J80
1249924	pulmonary|respiratory failure|ARDS	518.81, J80
3030598	pulmonary|respiratory failure|ARDS	518.81, J80
2888063	pulmonary|respiratory failure|ARDS	518.81, J80
979095	pulmonary|respiratory failure|ARDS	518.81, J80
1127784	burns/trauma|trauma - systemic effects|ARDS	J80
2553571	pulmonary|respiratory failure|ARDS	518.81, J80
1132624	pulmonary|respiratory failure|ARDS|pulmonary etiology|thoracic trauma	518.5, J80
1968454	pulmonary|respiratory failure|ARDS	518.81, J80
2795607	pulmonary|respiratory failure|ARDS	518.81, J80
3132548	pulmonary|respiratory failure|ARDS|non-pulmonary etiology	518.81, J80
3340433	pulmonary|respiratory failure|ARDS	518.81, J80
1279513	pulmonary|respiratory failure|acute lung injury	518.81, J80
2830696	pulmonary|respiratory failure|ARDS	518.81, J80
1128176	pulmonary|respiratory failure|ARDS	518.81, J80
280853	pulmonary|respiratory failure|ARDS	518.81, J80
1275499	pulmonary|respiratory failure|ARDS	518.81, J80
614361	pulmonary|respiratory failure|ARDS	518.81, J80
1222781	pulmonary|respiratory failure|ARDS	518.81, J80
1250925	pulmonary|respiratory failure|acute lung injury	518.81, J80
2673901	pulmonary|respiratory failure|ARDS	518.81, J80
2683209	pulmonary|respiratory failure|ARDS	518.81, J80
988422	pulmonary|respiratory failure|ARDS|etiology unknown	518.81, J80
1292484	pulmonary|respiratory failure|acute lung injury	518.81, J80
3128843	pulmonary|respiratory failure|ARDS|etiology unknown	518.81, J80
1300655	pulmonary|respiratory failure|acute lung injury	518.81, J80
3009517	pulmonary|respiratory failure|ARDS	518.81, J80
2898002	pulmonary|respiratory failure|ARDS	518.81, J80
856600	pulmonary|respiratory failure|ARDS	518.81, J80
1048981	pulmonary|respiratory failure|ARDS	518.81, J80
1539988	pulmonary|respiratory failure|ARDS|pulmonary etiology|pneumonia	518.81, J80
1215917	pulmonary|respiratory failure|acute lung injury	518.81, J80
1571403	pulmonary|respiratory failure|ARDS	518.81, J80
3071563	pulmonary|respiratory failure|ARDS	518.81, J80
2685184	pulmonary|respiratory failure|ARDS	518.81, J80
712372	pulmonary|respiratory failure|ARDS	518.81, J80
2747305	pulmonary|respiratory failure|ARDS	518.81, J80
1578030	pulmonary|respiratory failure|ARDS	518.81, J80
549865	pulmonary|respiratory failure|acute lung injury	518.81, J80
1123250	pulmonary|respiratory failure|acute lung injury|non-pulmonary etiology|sepsis	518.81, J80
520376	pulmonary|respiratory failure|acute lung injury	518.81, J80
3242665	pulmonary|respiratory failure|ARDS	518.81, J80
3063710	pulmonary|respiratory failure|ARDS	518.81, J80
1268920	pulmonary|respiratory failure|acute lung injury	518.81, J80
2772027	pulmonary|respiratory failure|ARDS	518.81, J80
1316997	pulmonary|respiratory failure|ARDS	518.81, J80
2856758	pulmonary|respiratory failure|ARDS	518.81, J80
1237748	pulmonary|respiratory failure|ARDS	518.81, J80
1453647	pulmonary|respiratory failure|ARDS	518.81, J80
1470734	pulmonary|respiratory failure|ARDS	518.81, J80
2780760	pulmonary|respiratory failure|ARDS	518.81, J80
1309898	pulmonary|respiratory failure|acute lung injury	518.81, J80
2889459	pulmonary|respiratory failure|ARDS	518.81, J80
1230753	pulmonary|respiratory failure|ARDS	518.81, J80
1268865	pulmonary|respiratory failure|acute lung injury	518.81, J80
3041547	pulmonary|respiratory failure|ARDS	518.81, J80
515590	pulmonary|respiratory failure|ARDS|pulmonary etiology|pneumonia	518.81, J80
1293742	pulmonary|respiratory failure|acute lung injury	518.81, J80
3040746	pulmonary|respiratory failure|acute lung injury	518.81, J80
1240040	pulmonary|respiratory failure|ARDS	518.81, J80
2850429	pulmonary|respiratory failure|acute lung injury	518.81, J80
2877240	pulmonary|respiratory failure|ARDS	518.81, J80
808648	pulmonary|respiratory failure|ARDS	518.81, J80
1216558	pulmonary|respiratory failure|acute lung injury	518.81, J80
1087272	pulmonary|respiratory failure|ARDS	518.81, J80
1314110	pulmonary|respiratory failure|acute lung injury	518.81, J80
1240156	pulmonary|respiratory failure|acute lung injury	518.81, J80
1121740	pulmonary|respiratory failure|ARDS|pulmonary etiology	518.81, J80
948534	pulmonary|respiratory failure|ARDS	518.81, J80
735328	pulmonary|respiratory failure|ARDS	518.81, J80
1118708	pulmonary|respiratory failure|ARDS|non-pulmonary etiology	518.81, J80
757345	pulmonary|respiratory failure|ARDS	518.81, J80
1221970	pulmonary|respiratory failure|acute lung injury	518.81, J80
626636	pulmonary|respiratory failure|ARDS	518.81, J80
842701	pulmonary|respiratory failure|acute lung injury	518.81, J80
924312	pulmonary|respiratory failure|ARDS	518.81, J80
1242001	pulmonary|respiratory failure|acute lung injury	518.81, J80
2141234	pulmonary|respiratory failure|ARDS	518.81, J80
1277553	pulmonary|respiratory failure|acute lung injury	518.81, J80
1243973	pulmonary|respiratory failure|acute lung injury	518.81, J80
3100103	pulmonary|respiratory failure|ARDS	518.81, J80
1285739	pulmonary|respiratory failure|acute lung injury	518.81, J80
517268	pulmonary|respiratory failure|ARDS	518.81, J80
997929	pulmonary|respiratory failure|ARDS	518.81, J80
2600061	pulmonary|respiratory failure|ARDS	518.81, J80
376239	pulmonary|respiratory failure|ARDS	518.81, J80
3002955	pulmonary|respiratory failure|ARDS|etiology unknown	518.81, J80
1287885	pulmonary|respiratory failure|acute lung injury	518.81, J80
1307409	pulmonary|respiratory failure|acute lung injury	518.81, J80
3097421	pulmonary|respiratory failure|ARDS	518.81, J80
1084784	pulmonary|respiratory failure|ARDS	518.81, J80
1257614	pulmonary|respiratory failure|acute lung injury	518.81, J80
1261230	pulmonary|respiratory failure|acute lung injury	518.81, J80
2766509	pulmonary|respiratory failure|ARDS	518.81, J80
3128295	pulmonary|respiratory failure|ARDS	518.81, J80
182951	pulmonary|respiratory failure|ARDS	518.81, J80
1554433	pulmonary|respiratory failure|ARDS|pulmonary etiology	518.81, J80
3039838	pulmonary|respiratory failure|ARDS|pulmonary etiology	518.81, J80
2756022	pulmonary|respiratory failure|ARDS	518.81, J80
1558668	pulmonary|respiratory failure|ARDS	518.81, J80
3335559	pulmonary|respiratory failure|acute lung injury	518.81, J80
3145523	pulmonary|respiratory failure|ARDS	518.81, J80
1231697	pulmonary|respiratory failure|acute lung injury	518.81, J80
3346320	pulmonary|respiratory failure|ARDS	518.81, J80
3137198	pulmonary|respiratory failure|ARDS|etiology unknown	518.81, J80
3050584	pulmonary|respiratory failure|ARDS|pulmonary etiology	518.81, J80
1245916	pulmonary|respiratory failure|acute lung injury	518.81, J80
3147902	pulmonary|respiratory failure|ARDS	518.81, J80
3208006	pulmonary|respiratory failure|ARDS	518.81, J80
1311062	pulmonary|respiratory failure|acute lung injury	518.81, J80
2614160	pulmonary|respiratory failure|ARDS	518.81, J80
732802	pulmonary|respiratory failure|ARDS	518.81, J80
3199113	pulmonary|respiratory failure|ARDS|pulmonary etiology|inhalation injury	518.81, J80
2847088	pulmonary|respiratory failure|ARDS	518.81, J80
1110334	pulmonary|respiratory failure|ARDS	518.81, J80
3102394	pulmonary|respiratory failure|ARDS|etiology unknown	518.81, J80
1570569	pulmonary|respiratory failure|ARDS	518.81, J80
856212	pulmonary|respiratory failure|ARDS	518.81, J80
1572089	pulmonary|respiratory failure|ARDS	518.81, J80
3173557	pulmonary|respiratory failure|ARDS|pulmonary etiology	518.81, J80
1467348	pulmonary|respiratory failure|ARDS|pulmonary etiology|pneumonia	518.81, J80
1489125	pulmonary|respiratory failure|ARDS	518.81, J80
771011	pulmonary|respiratory failure|acute lung injury	518.81, J80
2688778	pulmonary|respiratory failure|ARDS	518.81, J80
3125869	pulmonary|respiratory failure|acute lung injury|pulmonary etiology	518.81, J80
1435546	pulmonary|respiratory failure|ARDS	518.81, J80
1240472	pulmonary|respiratory failure|acute lung injury	518.81, J80
958423	pulmonary|respiratory failure|ARDS	518.81, J80
1294889	pulmonary|respiratory failure|acute lung injury	518.81, J80
796933	pulmonary|respiratory failure|ARDS	518.81, J80
1087002	pulmonary|respiratory failure|ARDS	518.81, J80
3151830	pulmonary|respiratory failure|ARDS|non-pulmonary etiology|sepsis	518.81, J80
688553	pulmonary|respiratory failure|ARDS	518.81, J80
1229529	pulmonary|respiratory failure|acute lung injury	518.81, J80
913672	pulmonary|respiratory failure|ARDS	518.81, J80
3050648	pulmonary|respiratory failure|acute lung injury|pulmonary etiology|pneumonia	518.81, J80
3016771	pulmonary|respiratory failure|ARDS	518.81, J80
1281507	pulmonary|respiratory failure|ARDS	518.81, J80
1254248	pulmonary|respiratory failure|acute lung injury	518.81, J80
383358	pulmonary|respiratory failure|ARDS	518.81, J80
913440	pulmonary|respiratory failure|acute lung injury	518.81, J80
884706	pulmonary|respiratory failure|ARDS	518.81, J80
2788305	pulmonary|respiratory failure|ARDS	518.81, J80
560280	pulmonary|respiratory failure|ARDS	518.81, J80
1834318	pulmonary|respiratory failure|ARDS	518.81, J80
2818875	pulmonary|respiratory failure|ARDS	518.81, J80
1279401	pulmonary|respiratory failure|acute lung injury	518.81, J80
1294033	pulmonary|respiratory failure|acute lung injury	518.81, J80
1308915	pulmonary|respiratory failure|ARDS	518.81, J80
3182308	pulmonary|respiratory failure|acute lung injury	518.81, J80
1118948	pulmonary|respiratory failure|ARDS	518.81, J80
704685	pulmonary|respiratory failure|acute lung injury	518.81, J80
3040502	pulmonary|respiratory failure|ARDS	518.81, J80
3058832	pulmonary|respiratory failure|ARDS|pulmonary etiology|pneumonia	518.81, J80
1267168	pulmonary|respiratory failure|acute lung injury	518.81, J80
736668	surgery|respiratory failure|ARDS	518.81, J80
1287072	pulmonary|respiratory failure|acute lung injury	518.81, J80
2789677	pulmonary|respiratory failure|ARDS	518.81, J80
1309367	pulmonary|respiratory failure|acute lung injury	518.81, J80
1304454	pulmonary|respiratory failure|acute lung injury	518.81, J80
3344865	pulmonary|respiratory failure|acute lung injury	518.81, J80
614360	pulmonary|respiratory failure|ARDS	518.81, J80
3127518	pulmonary|respiratory failure|ARDS	518.81, J80
2783648	pulmonary|respiratory failure|ARDS	518.81, J80
1131033	pulmonary|respiratory failure|ARDS	518.81, J80
1238259	pulmonary|respiratory failure|acute lung injury	518.81, J80
3094887	pulmonary|respiratory failure|ARDS	518.81, J80
211081	pulmonary|respiratory failure|ARDS	518.81, J80
827758	pulmonary|respiratory failure|ARDS	518.81, J80
2765152	pulmonary|respiratory failure|ARDS	518.81, J80
2794140	pulmonary|respiratory failure|ARDS	518.81, J80
3050974	pulmonary|respiratory failure|ARDS|pulmonary etiology|pneumonia	518.81, J80
3175455	pulmonary|respiratory failure|ARDS	518.81, J80
3110657	pulmonary|respiratory failure|ARDS	518.81, J80
1996159	pulmonary|respiratory failure|ARDS	518.81, J80
157084	pulmonary|respiratory failure|ARDS	518.81, J80
620292	pulmonary|respiratory failure|ARDS	518.81, J80
663334	surgery|respiratory failure|ARDS	518.81, J80
2791676	pulmonary|respiratory failure|ARDS	518.81, J80
1544296	pulmonary|respiratory failure|ARDS	518.81, J80
3209507	surgery|respiratory failure|ARDS|non-pulmonary etiology	518.81, J80
478940	pulmonary|respiratory failure|ARDS|pulmonary etiology|pneumonia	518.81, J80
1562762	pulmonary|respiratory failure|acute lung injury	518.81, J80
477050	pulmonary|respiratory failure|ARDS	518.81, J80
1235495	pulmonary|respiratory failure|acute lung injury	518.81, J80
2719457	pulmonary|respiratory failure|ARDS	518.81, J80
403964	pulmonary|respiratory failure|ARDS	518.81, J80
241200	pulmonary|respiratory failure|ARDS	518.81, J80
1237321	pulmonary|respiratory failure|acute lung injury	518.81, J80
3145652	pulmonary|respiratory failure|ARDS	518.81, J80
477983	pulmonary|respiratory failure|ARDS	518.81, J80
1269509	pulmonary|respiratory failure|acute lung injury	518.81, J80
1348139	pulmonary|respiratory failure|ARDS	518.81, J80
3045985	hematology|transfusion medicine|transfusion reaction|transfusion associated acute lung injury (TRALI)	999.8, J95.84
1589909	pulmonary|respiratory failure|acute lung injury|non-pulmonary etiology|related to multiple trauma	518.5, J80
3125185	pulmonary|respiratory failure|acute lung injury	518.81, J80
2861381	pulmonary|respiratory failure|ARDS	518.81, J80
3048740	pulmonary|respiratory failure|ARDS|pulmonary etiology|pneumonia	518.81, J80
991120	pulmonary|respiratory failure|ARDS	518.81, J80
2862961	pulmonary|respiratory failure|ARDS	518.81, J80
2758776	pulmonary|respiratory failure|ARDS|non-pulmonary etiology|pancreatitis	518.81, J80
943812	pulmonary|respiratory failure|ARDS	518.81, J80
1301375	pulmonary|respiratory failure|acute lung injury	518.81, J80
1014569	pulmonary|respiratory failure|ARDS	518.81, J80
2619464	pulmonary|respiratory failure|ARDS|pulmonary etiology	518.81, J80
901405	pulmonary|respiratory failure|ARDS	518.81, J80
1297170	pulmonary|respiratory failure|acute lung injury	518.81, J80
1259122	pulmonary|respiratory failure|acute lung injury	518.81, J80
1241500	pulmonary|respiratory failure|acute lung injury	518.81, J80
1270687	pulmonary|respiratory failure|acute lung injury	518.81, J80
2884520	pulmonary|respiratory failure|ARDS	518.81, J80
1229669	pulmonary|respiratory failure|ARDS	518.81, J80
2626384	pulmonary|respiratory failure|ARDS	518.81, J80
3153306	pulmonary|respiratory failure|ARDS	518.81, J80
1314146	pulmonary|respiratory failure|ARDS	518.81, J80
1277752	pulmonary|respiratory failure|acute lung injury	518.81, J80
1251780	pulmonary|respiratory failure|acute lung injury	518.81, J80
3111228	pulmonary|respiratory failure|ARDS|pulmonary etiology|pneumonia	518.81, J80
1345042	pulmonary|respiratory failure|ARDS	518.81, J80
1265634	pulmonary|respiratory failure|acute lung injury	518.81, J80
3043259	pulmonary|respiratory failure|acute lung injury|non-pulmonary etiology|related to multiple trauma	518.5, J80
165334	pulmonary|respiratory failure|ARDS	518.81, J80
1220960	pulmonary|respiratory failure|acute lung injury	518.81, J80
2622488	pulmonary|respiratory failure|ARDS	518.81, J80
901521	pulmonary|respiratory failure|ARDS	518.81, J80
3064466	pulmonary|respiratory failure|ARDS|pulmonary etiology	518.81, J80
1084079	pulmonary|respiratory failure|ARDS	518.81, J80
1175784	pulmonary|respiratory failure|ARDS	518.81, J80
1280535	pulmonary|respiratory failure|acute lung injury	518.81, J80
2830676	pulmonary|respiratory failure|ARDS	518.81, J80
796934	pulmonary|respiratory failure|ARDS	518.81, J80
351524	pulmonary|respiratory failure|ARDS	518.81, J80
1109790	pulmonary|respiratory failure|acute lung injury	518.81, J80
1567335	pulmonary|respiratory failure|acute lung injury	518.81, J80
1515186	pulmonary|respiratory failure|ARDS	518.81, J80
2365321	pulmonary|respiratory failure|ARDS|pulmonary etiology|pneumonia	518.81, J80
3103506	pulmonary|respiratory failure|ARDS	518.81, J80
216435	pulmonary|respiratory failure|ARDS	518.81, J80
812430	pulmonary|respiratory failure|ARDS	518.81, J80
1554804	pulmonary|respiratory failure|ARDS	518.81, J80
2625518	pulmonary|respiratory failure|ARDS	518.81, J80
1302911	pulmonary|respiratory failure|acute lung injury	518.81, J80
1560841	pulmonary|respiratory failure|ARDS	518.81, J80
1273988	pulmonary|respiratory failure|ARDS	518.81, J80
1257910	pulmonary|respiratory failure|ARDS	518.81, J80
2711376	pulmonary|respiratory failure|ARDS|pulmonary etiology	518.81, J80
999590	pulmonary|respiratory failure|acute lung injury|pulmonary etiology|aspiration	518.81, J80
1256451	pulmonary|respiratory failure|acute lung injury	518.81, J80
1286249	pulmonary|respiratory failure|acute lung injury	518.81, J80
514106	surgery|respiratory failure|ARDS|etiology unknown	518.81, J80
956545	pulmonary|respiratory failure|acute lung injury	518.81, J80
148108	pulmonary|respiratory failure|ARDS	518.81, J80
1260260	pulmonary|respiratory failure|acute lung injury	518.81, J80
3342242	pulmonary|respiratory failure|ARDS	518.81, J80
661079	pulmonary|respiratory failure|ARDS	518.81, J80
1109797	pulmonary|respiratory failure|ARDS	518.81, J80
3104651	pulmonary|respiratory failure|ARDS	518.81, J80
3026514	pulmonary|respiratory failure|ARDS	518.81, J80
580847	pulmonary|respiratory failure|ARDS	518.81, J80
390131	pulmonary|respiratory failure|acute lung injury	518.81, J80
3046957	surgery|respiratory failure|acute lung injury|pulmonary etiology|inhalation injury	J80
3344801	pulmonary|respiratory failure|ARDS	518.81, J80
1274785	pulmonary|respiratory failure|ARDS	518.81, J80
1274417	pulmonary|respiratory failure|acute lung injury	518.81, J80
562015	pulmonary|respiratory failure|ARDS	518.81, J80
2758476	pulmonary|respiratory failure|ARDS	518.81, J80
451018	pulmonary|respiratory failure|ARDS	518.81, J80
3346032	pulmonary|respiratory failure|acute lung injury	518.81, J80
2584877	pulmonary|respiratory failure|ARDS|pulmonary etiology|aspiration	518.81, J80
3097752	burns/trauma|trauma - systemic effects|ARDS	J80
1004919	pulmonary|respiratory failure|ARDS	518.81, J80
1493254	pulmonary|respiratory failure|ARDS	518.81, J80
3349548	pulmonary|respiratory failure|ARDS	518.81, J80
647088	pulmonary|respiratory failure|ARDS	518.81, J80
3053271	pulmonary|respiratory failure|ARDS|pulmonary etiology|pneumonia	518.81, J80
3351829	pulmonary|respiratory failure|ARDS	518.81, J80
3352294	pulmonary|respiratory failure|ARDS	518.81, J80
608446	pulmonary|respiratory failure|ARDS	518.81, J80
3080496	pulmonary|respiratory failure|ARDS	518.81, J80
790339	pulmonary|respiratory failure|ARDS	518.81, J80
1097307	pulmonary|respiratory failure|ARDS|pulmonary etiology	518.81, J80
1576222	pulmonary|respiratory failure|ARDS	518.81, J80
3110840	pulmonary|respiratory failure|ARDS	518.81, J80
1286003	pulmonary|respiratory failure|acute lung injury	518.81, J80
3063708	pulmonary|respiratory failure|ARDS	518.81, J80
774163	pulmonary|respiratory failure|ARDS	518.81, J80
911988	pulmonary|respiratory failure|ARDS	518.81, J80
1244103	pulmonary|respiratory failure|acute lung injury	518.81, J80
1231696	pulmonary|respiratory failure|acute lung injury	518.81, J80
3246280	pulmonary|respiratory failure|ARDS|non-pulmonary etiology	518.81, J80
520491	pulmonary|respiratory failure|ARDS|non-pulmonary etiology|pancreatitis	518.81, J80
530688	pulmonary|respiratory failure|ARDS	518.81, J80
1246037	pulmonary|respiratory failure|acute lung injury	518.81, J80
181595	pulmonary|respiratory failure|ARDS	518.81, J80
1753748	pulmonary|respiratory failure|ARDS	518.81, J80
3083659	pulmonary|respiratory failure|ARDS	518.81, J80
3336253	pulmonary|respiratory failure|ARDS	518.81, J80
1526542	pulmonary|respiratory failure|ARDS	518.81, J80
3220985	pulmonary|respiratory failure|ARDS	518.81, J80
3029563	pulmonary|respiratory failure|ARDS	518.81, J80
1311384	pulmonary|respiratory failure|ARDS	518.81, J80
2597445	pulmonary|respiratory failure|ARDS	518.81, J80
2762231	pulmonary|respiratory failure|ARDS	518.81, J80
1258301	pulmonary|respiratory failure|acute lung injury	518.81, J80
3036868	pulmonary|respiratory failure|ARDS	518.81, J80
1643996	pulmonary|respiratory failure|ARDS	518.81, J80
548034	pulmonary|respiratory failure|ARDS	518.81, J80
656837	pulmonary|respiratory failure|ARDS	518.81, J80
2796244	pulmonary|respiratory failure|ARDS	518.81, J80
1272166	pulmonary|respiratory failure|acute lung injury	518.81, J80
418012	pulmonary|respiratory failure|ARDS	518.81, J80
3342018	pulmonary|respiratory failure|acute lung injury	518.81, J80
755476	pulmonary|respiratory failure|ARDS	518.81, J80
3005215	pulmonary|respiratory failure|ARDS	518.81, J80
2882716	pulmonary|respiratory failure|ARDS	518.81, J80
1294577	pulmonary|respiratory failure|acute lung injury	518.81, J80
1290888	pulmonary|respiratory failure|ARDS	518.81, J80
2734965	pulmonary|respiratory failure|ARDS	518.81, J80
662919	pulmonary|respiratory failure|ARDS	518.81, J80
1475943	pulmonary|respiratory failure|ARDS|etiology unknown	518.81, J80
3125870	pulmonary|respiratory failure|acute lung injury|pulmonary etiology	518.81, J80
3330395	pulmonary|respiratory failure|ARDS|pulmonary etiology|pneumonia	518.81, J80
754971	pulmonary|respiratory failure|ARDS	518.81, J80
567329	pulmonary|respiratory failure|ARDS	518.81, J80
3342336	pulmonary|respiratory failure|ARDS	518.81, J80
1096325	pulmonary|respiratory failure|ARDS	518.81, J80
842137	pulmonary|respiratory failure|ARDS	518.81, J80
929625	surgery|respiratory failure|ARDS	518.81, J80
793442	pulmonary|respiratory failure|ARDS	518.81, J80
656717	pulmonary|respiratory failure|acute lung injury|pulmonary etiology|aspiration	518.81, J80
2709745	pulmonary|respiratory failure|ARDS	518.81, J80
3223597	surgery|respiratory failure|acute lung injury|pulmonary etiology|aspiration	J80
2791299	pulmonary|respiratory failure|ARDS	518.81, J80
3150615	pulmonary|respiratory failure|acute lung injury|etiology unknown	518.81, J80
949953	pulmonary|respiratory failure|ARDS	518.81, J80
1225956	pulmonary|respiratory failure|ARDS	518.81, J80
1301391	pulmonary|respiratory failure|acute lung injury	518.81, J80
935315	pulmonary|respiratory failure|ARDS	518.81, J80
876006	pulmonary|respiratory failure|ARDS	518.81, J80
1033429	pulmonary|respiratory failure|ARDS	518.81, J80
1583354	pulmonary|respiratory failure|ARDS	518.81, J80
643783	pulmonary|respiratory failure|ARDS	518.81, J80
1311489	pulmonary|respiratory failure|ARDS	518.81, J80
3006430	pulmonary|respiratory failure|ARDS	518.81, J80
1016289	pulmonary|respiratory failure|ARDS	518.81, J80
1258392	pulmonary|respiratory failure|acute lung injury	518.81, J80
3020215	pulmonary|respiratory failure|acute lung injury|etiology unknown	518.81, J80
2749287	pulmonary|respiratory failure|ARDS	518.81, J80
2616777	pulmonary|respiratory failure|ARDS|pulmonary etiology|pneumonia	518.81, J80
3157810	pulmonary|respiratory failure|ARDS|pulmonary etiology|aspiration	518.81, J80
1216077	pulmonary|respiratory failure|acute lung injury	518.81, J80
3328573	pulmonary|respiratory failure|acute lung injury	518.81, J80
3041206	pulmonary|respiratory failure|acute lung injury|pulmonary etiology|pneumonia	518.81, J80
317857	pulmonary|respiratory failure|ARDS	518.81, J80
1112529	pulmonary|respiratory failure|ARDS|etiology unknown	518.81, J80
626720	pulmonary|respiratory failure|ARDS	518.81, J80
1247792	pulmonary|respiratory failure|acute lung injury	518.81, J80
1286777	pulmonary|respiratory failure|acute lung injury	518.81, J80
2785201	pulmonary|respiratory failure|ARDS	518.81, J80
2821736	pulmonary|respiratory failure|ARDS	518.81, J80
2612183	pulmonary|respiratory failure|ARDS|pulmonary etiology|pneumonia	518.81, J80
1555799	pulmonary|respiratory failure|ARDS	518.81, J80
629999	pulmonary|respiratory failure|ARDS	518.81, J80
3020994	hematology|transfusion medicine|transfusion reaction|transfusion associated acute lung injury (TRALI)	999.8, J95.84
640243	pulmonary|respiratory failure|ARDS	518.81, J80
553649	pulmonary|respiratory failure|ARDS	518.81, J80
2767627	pulmonary|respiratory failure|ARDS	518.81, J80
3108053	pulmonary|respiratory failure|ARDS	518.81, J80
856217	pulmonary|respiratory failure|ARDS	518.81, J80
3338527	pulmonary|respiratory failure|ARDS	518.81, J80
677640	pulmonary|respiratory failure|ARDS	518.81, J80
2637516	pulmonary|respiratory failure|ARDS|pulmonary etiology|pneumonia	518.81, J80
1313413	pulmonary|respiratory failure|acute lung injury	518.81, J80
439144	pulmonary|respiratory failure|ARDS|pulmonary etiology|pneumonia	518.81, J80
1522898	pulmonary|respiratory failure|ARDS	518.81, J80
779713	pulmonary|respiratory failure|ARDS	518.81, J80
3185344	pulmonary|respiratory failure|ARDS	518.81, J80
467982	pulmonary|respiratory failure|ARDS|pulmonary etiology|aspiration	518.81, J80
1302239	pulmonary|respiratory failure|acute lung injury	518.81, J80
1228861	pulmonary|respiratory failure|acute lung injury	518.81, J80
3328703	pulmonary|respiratory failure|ARDS	518.81, J80
954173	pulmonary|respiratory failure|ARDS	518.81, J80
3344534	pulmonary|respiratory failure|ARDS	518.81, J80
228627	pulmonary|respiratory failure|ARDS	518.81, J80
1305660	pulmonary|respiratory failure|acute lung injury	518.81, J80
963112	pulmonary|respiratory failure|ARDS	518.81, J80
3178464	pulmonary|respiratory failure|ARDS|pulmonary etiology|pneumonia	518.81, J80
3332107	pulmonary|respiratory failure|ARDS	518.81, J80
1293985	pulmonary|respiratory failure|acute lung injury	518.81, J80
2871115	pulmonary|respiratory failure|ARDS	518.81, J80
3136309	pulmonary|respiratory failure|ARDS|etiology unknown	518.81, J80
552004	pulmonary|respiratory failure|acute lung injury	518.81, J80
697374	pulmonary|respiratory failure|ARDS	518.81, J80
914622	pulmonary|respiratory failure|ARDS	518.81, J80
3140453	pulmonary|respiratory failure|acute lung injury|non-pulmonary etiology|sepsis	518.81, J80
1297069	pulmonary|respiratory failure|acute lung injury	518.81, J80
1241117	pulmonary|respiratory failure|acute lung injury	518.81, J80
1276409	pulmonary|respiratory failure|ARDS	518.81, J80
1164067	pulmonary|respiratory failure|ARDS	518.81, J80
1312296	pulmonary|respiratory failure|acute lung injury	518.81, J80
734353	pulmonary|respiratory failure|acute lung injury	518.81, J80
1559454	pulmonary|respiratory failure|ARDS	518.81, J80
1577424	pulmonary|respiratory failure|ARDS	518.81, J80
3326836	pulmonary|respiratory failure|ARDS	518.81, J80
1297340	pulmonary|respiratory failure|acute lung injury	518.81, J80
414304	pulmonary|respiratory failure|ARDS	518.81, J80
3097240	pulmonary|respiratory failure|ARDS	518.81, J80
1220306	pulmonary|respiratory failure|acute lung injury	518.81, J80
931734	pulmonary|respiratory failure|ARDS	518.81, J80
3348331	pulmonary|respiratory failure|ARDS	518.81, J80
3014071	pulmonary|respiratory failure|ARDS|pulmonary etiology|pneumonia	518.81, J80
510805	pulmonary|respiratory failure|ARDS	518.81, J80
953179	pulmonary|respiratory failure|acute lung injury|non-pulmonary etiology|massive transfusion	518.81, J80
3011926	pulmonary|respiratory failure|ARDS	518.81, J80
3094004	pulmonary|respiratory failure|ARDS|pulmonary etiology|aspiration	518.81, J80
3066174	pulmonary|respiratory failure|ARDS	518.81, J80
1278605	pulmonary|respiratory failure|acute lung injury	518.81, J80
2421265	pulmonary|respiratory failure|ARDS	518.81, J80
1046081	pulmonary|respiratory failure|ARDS|pulmonary etiology	518.81, J80
1583190	pulmonary|respiratory failure|ARDS	518.81, J80
1562010	pulmonary|respiratory failure|acute lung injury	518.81, J80
1281336	pulmonary|respiratory failure|acute lung injury	518.81, J80
3218750	pulmonary|respiratory failure|ARDS|non-pulmonary etiology|sepsis	518.81, J80
2877843	pulmonary|respiratory failure|ARDS	518.81, J80
3028861	pulmonary|respiratory failure|ARDS|non-pulmonary etiology|drug related	518.81, J80
509841	pulmonary|respiratory failure|ARDS|non-pulmonary etiology|sepsis	518.81, J80
1499390	pulmonary|respiratory failure|ARDS	518.81, J80
3350777	pulmonary|respiratory failure|acute lung injury	518.81, J80
221086	pulmonary|respiratory failure|ARDS	518.81, J80
3018044	pulmonary|respiratory failure|ARDS	518.81, J80
1232307	pulmonary|respiratory failure|acute lung injury	518.81, J80
555935	pulmonary|respiratory failure|ARDS	518.81, J80
948141	pulmonary|respiratory failure|ARDS	518.81, J80
1253807	pulmonary|respiratory failure|acute lung injury	518.81, J80
3327592	pulmonary|respiratory failure|ARDS	518.81, J80
1122994	pulmonary|respiratory failure|ARDS|pulmonary etiology	518.81, J80
1227621	pulmonary|respiratory failure|acute lung injury	518.81, J80
1277552	pulmonary|respiratory failure|acute lung injury	518.81, J80
2866230	hematology|transfusion medicine|transfusion reaction|transfusion associated acute lung injury (TRALI)	999.8, J95.84
1277296	pulmonary|respiratory failure|acute lung injury	518.81, J80
3352214	pulmonary|respiratory failure|ARDS	518.81, J80
2899466	pulmonary|respiratory failure|ARDS	518.81, J80
172223	pulmonary|respiratory failure|ARDS	518.81, J80
234665	pulmonary|respiratory failure|ARDS	518.81, J80
963603	pulmonary|respiratory failure|ARDS	518.81, J80
1562798	pulmonary|respiratory failure|ARDS	518.81, J80
431756	pulmonary|respiratory failure|ARDS	518.81, J80
1270003	pulmonary|respiratory failure|acute lung injury	518.81, J80
1444271	pulmonary|respiratory failure|ARDS	518.81, J80
1307357	pulmonary|respiratory failure|acute lung injury	518.81, J80
668261	surgery|respiratory failure|ARDS	518.81, J80
1228441	pulmonary|respiratory failure|ARDS	518.81, J80
1082956	pulmonary|respiratory failure|ARDS	518.81, J80
478112	pulmonary|respiratory failure|ARDS	518.81, J80
2607122	pulmonary|respiratory failure|ARDS|pulmonary etiology	518.81, J80
3215590	pulmonary|respiratory failure|ARDS	518.81, J80
518643	pulmonary|respiratory failure|ARDS|pulmonary etiology	518.81, J80
270522	pulmonary|respiratory failure|ARDS	518.81, J80
1299038	pulmonary|respiratory failure|ARDS	518.81, J80
432740	pulmonary|respiratory failure|ARDS	518.81, J80
1581738	pulmonary|respiratory failure|ARDS|pulmonary etiology|pneumonia	518.81, J80
2496130	pulmonary|respiratory failure|ARDS	518.81, J80
640008	pulmonary|respiratory failure|ARDS	518.81, J80
931198	pulmonary|respiratory failure|ARDS	518.81, J80
995860	pulmonary|respiratory failure|acute lung injury	518.81, J80
3015200	hematology|transfusion medicine|transfusion reaction|transfusion associated acute lung injury (TRALI)	999.8, J95.84
2578441	pulmonary|respiratory failure|ARDS	518.81, J80
2762621	pulmonary|respiratory failure|ARDS	518.81, J80
162352	pulmonary|respiratory failure|ARDS	518.81, J80
2857155	pulmonary|respiratory failure|ARDS	518.81, J80
1025059	pulmonary|respiratory failure|ARDS	518.81, J80
1255352	pulmonary|respiratory failure|ARDS	518.81, J80
1269565	pulmonary|respiratory failure|acute lung injury	518.81, J80
853878	pulmonary|respiratory failure|ARDS	518.81, J80
1088706	pulmonary|respiratory failure|ARDS|pulmonary etiology	518.81, J80
3245917	pulmonary|respiratory failure|ARDS	518.81, J80
1455191	pulmonary|respiratory failure|ARDS	518.81, J80
2841331	pulmonary|respiratory failure|ARDS	518.81, J80
899734	pulmonary|respiratory failure|acute lung injury	518.81, J80
3149087	pulmonary|respiratory failure|ARDS|non-pulmonary etiology|pancreatitis	518.81, J80
1245750	pulmonary|respiratory failure|acute lung injury	518.81, J80
3082742	pulmonary|respiratory failure|ARDS|non-pulmonary etiology	518.81, J80
3351365	pulmonary|respiratory failure|ARDS	518.81, J80
443338	pulmonary|respiratory failure|ARDS	518.81, J80
2690442	pulmonary|respiratory failure|ARDS	518.81, J80
430788	pulmonary|respiratory failure|ARDS	518.81, J80
2607792	pulmonary|respiratory failure|ARDS	518.81, J80
487723	pulmonary|respiratory failure|ARDS|non-pulmonary etiology|pancreatitis	518.81, J80
2671231	pulmonary|respiratory failure|ARDS	518.81, J80
1304412	pulmonary|respiratory failure|ARDS	518.81, J80
3150253	pulmonary|respiratory failure|ARDS	518.81, J80
617217	pulmonary|respiratory failure|ARDS	518.81, J80
742069	pulmonary|respiratory failure|ARDS	518.81, J80
1582178	pulmonary|respiratory failure|ARDS	518.81, J80
784786	pulmonary|respiratory failure|ARDS	518.81, J80
3093446	pulmonary|respiratory failure|ARDS|pulmonary etiology	518.81, J80
3019244	pulmonary|respiratory failure|ARDS	518.81, J80
2759066	pulmonary|respiratory failure|ARDS	518.81, J80
3125720	pulmonary|respiratory failure|ARDS|non-pulmonary etiology	518.81, J80
1285280	pulmonary|respiratory failure|ARDS	518.81, J80
2619860	pulmonary|respiratory failure|ARDS|pulmonary etiology|pneumonia	518.81, J80
1278091	pulmonary|respiratory failure|acute lung injury	518.81, J80
3045692	pulmonary|respiratory failure|ARDS	518.81, J80
3093026	pulmonary|respiratory failure|ARDS|pulmonary etiology	518.81, J80
2805312	pulmonary|respiratory failure|ARDS	518.81, J80
3130120	pulmonary|respiratory failure|ARDS	518.81, J80
3343727	pulmonary|respiratory failure|ARDS	518.81, J80
530687	pulmonary|respiratory failure|ARDS	518.81, J80
3031393	pulmonary|respiratory failure|ARDS	518.81, J80
3340609	pulmonary|respiratory failure|acute lung injury	518.81, J80
836966	surgery|respiratory failure|ARDS	518.81, J80
879510	pulmonary|respiratory failure|ARDS	518.81, J80
2883929	pulmonary|respiratory failure|ARDS	518.81, J80
232384	pulmonary|respiratory failure|ARDS	518.81, J80
949167	pulmonary|respiratory failure|ARDS	518.81, J80
1051847	pulmonary|respiratory failure|ARDS	518.81, J80
1477984	pulmonary|respiratory failure|ARDS	518.81, J80
1311054	pulmonary|respiratory failure|ARDS	518.81, J80
2677216	pulmonary|respiratory failure|ARDS	518.81, J80
1704152	pulmonary|respiratory failure|ARDS	518.81, J80
3149565	pulmonary|respiratory failure|ARDS|non-pulmonary etiology|sepsis	518.81, J80
2761292	pulmonary|respiratory failure|ARDS	518.81, J80
973400	pulmonary|respiratory failure|ARDS	518.81, J80
3150707	pulmonary|respiratory failure|ARDS	518.81, J80
1310530	pulmonary|respiratory failure|acute lung injury	518.81, J80
3063180	pulmonary|respiratory failure|ARDS	518.81, J80
1812282	pulmonary|respiratory failure|ARDS	518.81, J80
1250926	pulmonary|respiratory failure|ARDS	518.81, J80
3014266	pulmonary|respiratory failure|ARDS	518.81, J80
2596006	pulmonary|respiratory failure|ARDS	518.81, J80
2816513	pulmonary|respiratory failure|ARDS	518.81, J80
2681171	pulmonary|respiratory failure|ARDS	518.81, J80
962616	pulmonary|respiratory failure|ARDS	518.81, J80
531067	pulmonary|respiratory failure|ARDS|pulmonary etiology|pneumonia	518.81, J80
551342	pulmonary|respiratory failure|ARDS	518.81, J80
1286883	pulmonary|respiratory failure|acute lung injury	518.81, J80
953078	pulmonary|respiratory failure|ARDS	518.81, J80
1489198	pulmonary|respiratory failure|ARDS	518.81, J80
3111319	burns/trauma|trauma - systemic effects|ARDS	J80
2799659	pulmonary|respiratory failure|ARDS	518.81, J80
2769390	pulmonary|respiratory failure|ARDS	518.81, J80
3071454	pulmonary|respiratory failure|ARDS	518.81, J80
2777931	pulmonary|respiratory failure|ARDS	518.81, J80
3075048	pulmonary|respiratory failure|ARDS|pulmonary etiology|pneumonia	518.81, J80
2456859	pulmonary|respiratory failure|ARDS	518.81, J80
2740045	pulmonary|respiratory failure|ARDS	518.81, J80
3334394	pulmonary|respiratory failure|ARDS	518.81, J80
3176058	pulmonary|respiratory failure|ARDS|pulmonary etiology	518.81, J80
1527252	pulmonary|respiratory failure|ARDS	518.81, J80
396680	pulmonary|respiratory failure|ARDS	518.81, J80
819843	pulmonary|respiratory failure|ARDS	518.81, J80
2829387	pulmonary|respiratory failure|ARDS	518.81, J80
499891	pulmonary|respiratory failure|ARDS|pulmonary etiology|pneumonia	518.81, J80
784068	pulmonary|respiratory failure|ARDS	518.81, J80
148529	pulmonary|respiratory failure|ARDS	518.81, J80
929985	pulmonary|respiratory failure|ARDS	518.81, J80
1109600	surgery|respiratory failure|ARDS	518.81, J80
852067	pulmonary|respiratory failure|ARDS	518.81, J80
2588550	pulmonary|respiratory failure|ARDS|non-pulmonary etiology|sepsis	518.81, J80
1226031	pulmonary|respiratory failure|acute lung injury	518.81, J80
2841342	pulmonary|respiratory failure|ARDS	518.81, J80
1238888	pulmonary|respiratory failure|ARDS	518.81, J80
2866576	pulmonary|respiratory failure|ARDS	518.81, J80
2605422	pulmonary|respiratory failure|ARDS|etiology unknown	518.81, J80
1554497	pulmonary|respiratory failure|ARDS	518.81, J80
1554066	pulmonary|respiratory failure|ARDS	518.81, J80
698914	pulmonary|respiratory failure|ARDS	518.81, J80
1237955	pulmonary|respiratory failure|acute lung injury	518.81, J80
1108180	pulmonary|respiratory failure|ARDS|pulmonary etiology	518.81, J80
2582316	pulmonary|respiratory failure|ARDS	518.81, J80
1275357	pulmonary|respiratory failure|acute lung injury	518.81, J80
2843649	pulmonary|respiratory failure|ARDS|pulmonary etiology	518.81, J80
901357	pulmonary|respiratory failure|ARDS	518.81, J80
3349231	pulmonary|respiratory failure|ARDS|pulmonary etiology	518.81, J80
1278157	pulmonary|respiratory failure|acute lung injury	518.81, J80
916825	pulmonary|respiratory failure|ARDS	518.81, J80
1749445	pulmonary|respiratory failure|ARDS	518.81, J80
237769	pulmonary|respiratory failure|ARDS	518.81, J80
3133043	pulmonary|respiratory failure|ARDS	518.81, J80
698782	pulmonary|respiratory failure|acute lung injury|non-pulmonary etiology|massive transfusion	518.81, J80
3099570	pulmonary|respiratory failure|ARDS|pulmonary etiology|pneumonia	518.81, J80
2773016	pulmonary|respiratory failure|ARDS	518.81, J80
2791196	pulmonary|respiratory failure|ARDS	518.81, J80
3140036	pulmonary|respiratory failure|ARDS|pulmonary etiology|aspiration	518.81, J80
414306	pulmonary|respiratory failure|ARDS	518.81, J80
784487	pulmonary|respiratory failure|ARDS	518.81, J80
3327395	pulmonary|respiratory failure|acute lung injury	518.81, J80
2705860	pulmonary|respiratory failure|ARDS	518.81, J80
1536469	pulmonary|respiratory failure|ARDS	518.81, J80
865368	pulmonary|respiratory failure|ARDS	518.81, J80
2826874	pulmonary|respiratory failure|ARDS	518.81, J80
770920	pulmonary|respiratory failure|ARDS	518.81, J80
1777481	pulmonary|respiratory failure|ARDS	518.81, J80
3020383	pulmonary|respiratory failure|ARDS	518.81, J80
1240168	pulmonary|respiratory failure|acute lung injury	518.81, J80
1288535	pulmonary|respiratory failure|acute lung injury	518.81, J80
3057048	pulmonary|respiratory failure|ARDS|pulmonary etiology	518.81, J80
537550	pulmonary|respiratory failure|ARDS	518.81, J80
3018788	pulmonary|respiratory failure|ARDS	518.81, J80
2700228	pulmonary|respiratory failure|ARDS	518.81, J80
1243472	pulmonary|respiratory failure|acute lung injury	518.81, J80
915698	pulmonary|respiratory failure|ARDS	518.81, J80
521195	pulmonary|respiratory failure|ARDS|pulmonary etiology	518.81, J80
1257976	pulmonary|respiratory failure|acute lung injury	518.81, J80
2671080	pulmonary|respiratory failure|ARDS	518.81, J80
3055379	pulmonary|respiratory failure|ARDS	518.81, J80
2823257	pulmonary|respiratory failure|ARDS	518.81, J80
654018	pulmonary|respiratory failure|ARDS	518.81, J80
745370	pulmonary|respiratory failure|ARDS	518.81, J80
1282817	pulmonary|respiratory failure|acute lung injury	518.81, J80
984643	pulmonary|respiratory failure|ARDS	518.81, J80
1118949	pulmonary|respiratory failure|ARDS	518.81, J80
729884	pulmonary|respiratory failure|acute lung injury	518.81, J80
1088475	pulmonary|respiratory failure|ARDS	518.81, J80
837654	pulmonary|respiratory failure|ARDS	518.81, J80
1235663	pulmonary|respiratory failure|acute lung injury	518.81, J80
806692	pulmonary|respiratory failure|ARDS	518.81, J80
2691732	pulmonary|respiratory failure|ARDS	518.81, J80
3161196	pulmonary|respiratory failure|ARDS	518.81, J80
2708212	pulmonary|respiratory failure|ARDS	518.81, J80
1258544	pulmonary|respiratory failure|acute lung injury	518.81, J80
716453	pulmonary|respiratory failure|ARDS	518.81, J80
1325403	pulmonary|respiratory failure|ARDS	518.81, J80
3229142	pulmonary|respiratory failure|ARDS	518.81, J80
695661	pulmonary|respiratory failure|ARDS	518.81, J80
219408	pulmonary|respiratory failure|ARDS	518.81, J80
1227687	pulmonary|respiratory failure|acute lung injury	518.81, J80
1236138	pulmonary|respiratory failure|acute lung injury	518.81, J80
1266984	pulmonary|respiratory failure|acute lung injury	518.81, J80
1304901	pulmonary|respiratory failure|acute lung injury	518.81, J80
1591244	pulmonary|respiratory failure|ARDS	518.81, J80
3217640	pulmonary|respiratory failure|ARDS|pulmonary etiology	518.81, J80
1216560	pulmonary|respiratory failure|acute lung injury	518.81, J80
872771	pulmonary|respiratory failure|acute lung injury	518.81, J80
3024724	pulmonary|respiratory failure|ARDS	518.81, J80
3026822	pulmonary|respiratory failure|ARDS|pulmonary etiology|pneumonia	518.81, J80
1357708	pulmonary|respiratory failure|ARDS	518.81, J80
3157224	pulmonary|respiratory failure|ARDS	518.81, J80
2641470	pulmonary|respiratory failure|ARDS|pulmonary etiology|pneumonia	518.81, J80
2785291	pulmonary|respiratory failure|ARDS	518.81, J80
2785248	pulmonary|respiratory failure|ARDS	518.81, J80
1104349	pulmonary|respiratory failure|ARDS	518.81, J80
1634912	pulmonary|respiratory failure|ARDS	518.81, J80
477049	pulmonary|respiratory failure|ARDS	518.81, J80
3029562	pulmonary|respiratory failure|ARDS	518.81, J80
3094918	pulmonary|respiratory failure|ARDS|pulmonary etiology|pneumonia	518.81, J80
2611827	pulmonary|respiratory failure|ARDS	518.81, J80
1245911	pulmonary|respiratory failure|acute lung injury	518.81, J80
1571587	pulmonary|respiratory failure|ARDS	518.81, J80
3342068	pulmonary|respiratory failure|ARDS	518.81, J80
1240350	pulmonary|respiratory failure|acute lung injury	518.81, J80
1293282	pulmonary|respiratory failure|acute lung injury	518.81, J80
520490	pulmonary|respiratory failure|ARDS|non-pulmonary etiology|pancreatitis	518.81, J80
1780263	pulmonary|respiratory failure|ARDS	518.81, J80
806231	pulmonary|respiratory failure|acute lung injury	518.81, J80
1004858	pulmonary|respiratory failure|acute lung injury	518.81, J80
1565679	pulmonary|respiratory failure|acute lung injury	518.81, J80
1268075	pulmonary|respiratory failure|acute lung injury	518.81, J80
3212774	pulmonary|respiratory failure|ARDS	518.81, J80
3055420	hematology|transfusion medicine|transfusion reaction|transfusion associated acute lung injury (TRALI)	999.8, J95.84
3152413	pulmonary|respiratory failure|ARDS|pulmonary etiology	518.81, J80
310277	pulmonary|respiratory failure|ARDS	518.81, J80
433344	pulmonary|respiratory failure|ARDS	518.81, J80
228904	pulmonary|respiratory failure|ARDS	518.81, J80
3337330	pulmonary|respiratory failure|ARDS	518.81, J80
3102795	pulmonary|respiratory failure|ARDS|pulmonary etiology|pneumonia	518.81, J80
3345211	pulmonary|respiratory failure|ARDS	518.81, J80
1310570	pulmonary|respiratory failure|acute lung injury	518.81, J80
3345756	pulmonary|respiratory failure|acute lung injury	518.81, J80
2025777	pulmonary|respiratory failure|ARDS	518.81, J80
3010790	hematology|transfusion medicine|transfusion reaction|transfusion associated acute lung injury (TRALI)	999.8, J95.84
357837	pulmonary|respiratory failure|ARDS	518.81, J80
2784521	pulmonary|respiratory failure|ARDS	518.81, J80
198584	pulmonary|respiratory failure|ARDS	518.81, J80
3102678	pulmonary|respiratory failure|acute lung injury	518.81, J80
1449685	pulmonary|respiratory failure|ARDS	518.81, J80
946474	surgery|respiratory failure|ARDS	518.81, J80
1287265	pulmonary|respiratory failure|acute lung injury	518.81, J80
1266542	pulmonary|respiratory failure|acute lung injury	518.81, J80
529547	pulmonary|respiratory failure|ARDS	518.81, J80
1810508	pulmonary|respiratory failure|ARDS	518.81, J80
2880177	burns/trauma|trauma - systemic effects|ARDS	J80
3351912	pulmonary|respiratory failure|acute lung injury	518.81, J80
1253806	pulmonary|respiratory failure|acute lung injury	518.81, J80
996940	pulmonary|respiratory failure|acute lung injury	518.81, J80
2893404	pulmonary|respiratory failure|ARDS	518.81, J80
264276	pulmonary|respiratory failure|ARDS	518.81, J80
3336691	pulmonary|respiratory failure|ARDS	518.81, J80
2692746	pulmonary|respiratory failure|ARDS|pulmonary etiology	518.81, J80
1231657	pulmonary|respiratory failure|acute lung injury	518.81, J80
3330297	pulmonary|respiratory failure|ARDS	518.81, J80
581559	pulmonary|respiratory failure|ARDS	518.81, J80
1220210	pulmonary|respiratory failure|acute lung injury	518.81, J80
834740	pulmonary|respiratory failure|ARDS	518.81, J80
1480573	pulmonary|respiratory failure|ARDS	518.81, J80
2679578	pulmonary|respiratory failure|ARDS	518.81, J80
303930	pulmonary|respiratory failure|ARDS	518.81, J80
2779086	pulmonary|respiratory failure|ARDS	518.81, J80
3115794	pulmonary|respiratory failure|ARDS|pulmonary etiology|pneumonia	518.81, J80
1801251	pulmonary|respiratory failure|ARDS	518.81, J80
1098848	pulmonary|respiratory failure|acute lung injury	518.81, J80
1475594	pulmonary|respiratory failure|ARDS	518.81, J80
1439059	pulmonary|respiratory failure|ARDS	518.81, J80
3049398	pulmonary|respiratory failure|acute lung injury|non-pulmonary etiology|pancreatitis	518.81, J80
1276672	pulmonary|respiratory failure|acute lung injury	518.81, J80
1449868	pulmonary|respiratory failure|ARDS	518.81, J80
3331359	pulmonary|respiratory failure|acute lung injury	518.81, J80
1003833	pulmonary|respiratory failure|ARDS	518.81, J80
305157	hematology|transfusion medicine|transfusion reaction|transfusion associated acute lung injury (TRALI)	999.8, J95.84
599810	pulmonary|respiratory failure|ARDS	518.81, J80
3329272	pulmonary|respiratory failure|ARDS	518.81, J80
1015959	pulmonary|respiratory failure|acute lung injury	518.81, J80
430844	pulmonary|respiratory failure|ARDS|pulmonary etiology|aspiration	518.81, J80
1221984	pulmonary|respiratory failure|acute lung injury	518.81, J80
2688469	pulmonary|respiratory failure|ARDS	518.81, J80
3226650	pulmonary|respiratory failure|ARDS|non-pulmonary etiology|sepsis	518.81, J80
2782872	pulmonary|respiratory failure|ARDS	518.81, J80
1544346	pulmonary|respiratory failure|ARDS	518.81, J80
2053819	pulmonary|respiratory failure|ARDS|non-pulmonary etiology|related to multiple trauma	518.5, J80
3016203	pulmonary|respiratory failure|ARDS	518.81, J80
3156970	pulmonary|respiratory failure|ARDS|pulmonary etiology|aspiration	518.81, J80
1277676	pulmonary|respiratory failure|acute lung injury	518.81, J80
1606182	pulmonary|respiratory failure|ARDS	518.81, J80
944520	pulmonary|respiratory failure|ARDS	518.81, J80
504217	pulmonary|respiratory failure|ARDS	518.81, J80
3342538	pulmonary|respiratory failure|ARDS	518.81, J80
1080791	pulmonary|respiratory failure|ARDS	518.81, J80
3335175	pulmonary|respiratory failure|ARDS	518.81, J80
559776	pulmonary|respiratory failure|ARDS	518.81, J80
545504	pulmonary|respiratory failure|ARDS	518.81, J80
2719724	pulmonary|respiratory failure|ARDS	518.81, J80
1087626	pulmonary|respiratory failure|ARDS	518.81, J80
726687	pulmonary|respiratory failure|ARDS	518.81, J80
1587042	pulmonary|respiratory failure|ARDS	518.81, J80
1815694	pulmonary|respiratory failure|ARDS	518.81, J80
574885	pulmonary|respiratory failure|ARDS	518.81, J80
2735587	pulmonary|respiratory failure|ARDS	518.81, J80
3028500	pulmonary|respiratory failure|ARDS	518.81, J80
1281337	pulmonary|respiratory failure|acute lung injury	518.81, J80
337255	pulmonary|respiratory failure|ARDS	518.81, J80
3161044	pulmonary|respiratory failure|ARDS	518.81, J80
778858	pulmonary|respiratory failure|ARDS	518.81, J80
3343372	pulmonary|respiratory failure|ARDS	518.81, J80
3328480	pulmonary|respiratory failure|ARDS	518.81, J80
3136461	pulmonary|respiratory failure|ARDS	518.81, J80
2673191	pulmonary|respiratory failure|ARDS	518.81, J80
1110333	pulmonary|respiratory failure|ARDS	518.81, J80
155126	pulmonary|respiratory failure|ARDS	518.81, J80
544096	pulmonary|respiratory failure|ARDS	518.81, J80
2794679	pulmonary|respiratory failure|ARDS	518.81, J80
166780	pulmonary|respiratory failure|ARDS	518.81, J80
2794349	pulmonary|respiratory failure|ARDS	518.81, J80
573231	pulmonary|respiratory failure|ARDS	518.81, J80
714958	pulmonary|respiratory failure|ARDS	518.81, J80
713812	pulmonary|respiratory failure|ARDS	518.81, J80
1580929	pulmonary|respiratory failure|ARDS	518.81, J80
653237	pulmonary|respiratory failure|ARDS	518.81, J80
1308531	pulmonary|respiratory failure|acute lung injury	518.81, J80
1258494	pulmonary|respiratory failure|acute lung injury	518.81, J80
158293	pulmonary|respiratory failure|ARDS	518.81, J80
1704754	pulmonary|respiratory failure|ARDS	518.81, J80
1183831	pulmonary|respiratory failure|ARDS	518.81, J80
2837147	pulmonary|respiratory failure|ARDS|pulmonary etiology|aspiration	518.81, J80
3131042	pulmonary|respiratory failure|ARDS|pulmonary etiology|pneumonia	518.81, J80
1629428	pulmonary|respiratory failure|ARDS	518.81, J80
1552595	pulmonary|respiratory failure|ARDS	518.81, J80
3016296	pulmonary|respiratory failure|ARDS	518.81, J80
3344105	pulmonary|respiratory failure|ARDS	518.81, J80
963786	pulmonary|respiratory failure|ARDS	518.81, J80
1218508	pulmonary|respiratory failure|acute lung injury	518.81, J80
2808024	pulmonary|respiratory failure|ARDS	518.81, J80
2852540	pulmonary|respiratory failure|ARDS	518.81, J80
558762	pulmonary|respiratory failure|ARDS	518.81, J80
3054923	pulmonary|respiratory failure|ARDS	518.81, J80
3163933	pulmonary|respiratory failure|ARDS	518.81, J80
2633405	pulmonary|respiratory failure|ARDS	518.81, J80
1181109	pulmonary|respiratory failure|ARDS	518.81, J80
1305726	pulmonary|respiratory failure|acute lung injury	518.81, J80
3114500	pulmonary|respiratory failure|ARDS	518.81, J80
502431	pulmonary|respiratory failure|ARDS|pulmonary etiology	518.81, J80
722379	pulmonary|respiratory failure|ARDS	518.81, J80
1078046	pulmonary|respiratory failure|ARDS	518.81, J80
246082	pulmonary|respiratory failure|ARDS|pulmonary etiology|pneumonia	518.81, J80
3178719	pulmonary|respiratory failure|ARDS	518.81, J80
1561437	pulmonary|respiratory failure|ARDS	518.81, J80
964655	pulmonary|respiratory failure|ARDS	518.81, J80
3040729	pulmonary|respiratory failure|ARDS|non-pulmonary etiology|sepsis	518.81, J80
327431	pulmonary|respiratory failure|ARDS	518.81, J80
3138284	pulmonary|respiratory failure|ARDS|pulmonary etiology|pneumonia	518.81, J80
308868	pulmonary|respiratory failure|ARDS|pulmonary etiology	518.81, J80
3053143	pulmonary|respiratory failure|acute lung injury|pulmonary etiology|thoracic trauma	518.5, J80
2774203	pulmonary|respiratory failure|ARDS	518.81, J80
1096324	pulmonary|respiratory failure|ARDS	518.81, J80
3094888	pulmonary|respiratory failure|acute lung injury|etiology unknown	518.81, J80
820489	pulmonary|respiratory failure|ARDS	518.81, J80
971051	pulmonary|respiratory failure|ARDS|pulmonary etiology	518.81, J80
2013985	pulmonary|respiratory failure|ARDS	518.81, J80
725495	pulmonary|respiratory failure|ARDS	518.81, J80
799254	pulmonary|respiratory failure|ARDS	518.81, J80
1305270	pulmonary|respiratory failure|acute lung injury	518.81, J80
1020749	pulmonary|respiratory failure|ARDS	518.81, J80
214293	pulmonary|respiratory failure|ARDS	518.81, J80
1304972	pulmonary|respiratory failure|acute lung injury	518.81, J80
3134204	pulmonary|respiratory failure|acute lung injury	518.81, J80
3171933	pulmonary|respiratory failure|ARDS|pulmonary etiology	518.81, J80
3176238	pulmonary|respiratory failure|ARDS	518.81, J80
368992	pulmonary|respiratory failure|ARDS	518.81, J80
2718706	pulmonary|respiratory failure|ARDS	518.81, J80
1506025	pulmonary|respiratory failure|ARDS	518.81, J80
3013972	pulmonary|respiratory failure|ARDS	518.81, J80
3127042	pulmonary|respiratory failure|ARDS|etiology unknown	518.81, J80
883211	pulmonary|respiratory failure|ARDS	518.81, J80
1005225	pulmonary|respiratory failure|ARDS	518.81, J80
1542740	pulmonary|respiratory failure|ARDS	518.81, J80
3129942	pulmonary|respiratory failure|ARDS|pulmonary etiology|pneumonia	518.81, J80
3350924	pulmonary|respiratory failure|ARDS	518.81, J80
2802178	pulmonary|respiratory failure|ARDS	518.81, J80
156843	pulmonary|respiratory failure|ARDS	518.81, J80
677992	pulmonary|respiratory failure|acute lung injury	518.81, J80
3024610	pulmonary|respiratory failure|ARDS|pulmonary etiology|pneumonia	518.81, J80
1337234	pulmonary|respiratory failure|ARDS	518.81, J80
915433	pulmonary|respiratory failure|ARDS	518.81, J80
1433675	pulmonary|respiratory failure|ARDS	518.81, J80
950295	pulmonary|respiratory failure|ARDS	518.81, J80
809206	pulmonary|respiratory failure|ARDS	518.81, J80
2788746	pulmonary|respiratory failure|ARDS	518.81, J80
1499816	pulmonary|respiratory failure|ARDS	518.81, J80
3020256	pulmonary|respiratory failure|ARDS	518.81, J80
1254672	pulmonary|respiratory failure|acute lung injury	518.81, J80
266663	pulmonary|respiratory failure|ARDS	518.81, J80
903032	pulmonary|respiratory failure|ARDS	518.81, J80
2768906	pulmonary|respiratory failure|ARDS	518.81, J80
2893704	pulmonary|respiratory failure|ARDS	518.81, J80
1361582	pulmonary|respiratory failure|ARDS|pulmonary etiology	518.81, J80
3184065	pulmonary|respiratory failure|ARDS|non-pulmonary etiology|related to multiple trauma	518.5, J80
1361380	pulmonary|respiratory failure|ARDS	518.81, J80
3327439	pulmonary|respiratory failure|ARDS	518.81, J80
1522988	pulmonary|respiratory failure|ARDS	518.81, J80
1544584	pulmonary|respiratory failure|ARDS	518.81, J80
3015328	pulmonary|respiratory failure|ARDS	518.81, J80
1450050	pulmonary|respiratory failure|ARDS	518.81, J80
2795394	pulmonary|respiratory failure|ARDS	518.81, J80
1254367	pulmonary|respiratory failure|acute lung injury	518.81, J80
703141	pulmonary|respiratory failure|ARDS	518.81, J80
482761	pulmonary|respiratory failure|ARDS	518.81, J80
3344257	pulmonary|respiratory failure|ARDS	518.81, J80
2836567	pulmonary|respiratory failure|ARDS	518.81, J80
689291	pulmonary|respiratory failure|ARDS	518.81, J80
2720126	pulmonary|respiratory failure|ARDS	518.81, J80
861465	pulmonary|respiratory failure|ARDS	518.81, J80
1534295	pulmonary|respiratory failure|ARDS	518.81, J80
1548456	pulmonary|respiratory failure|ARDS	518.81, J80
1554854	pulmonary|respiratory failure|ARDS	518.81, J80
2836969	pulmonary|respiratory failure|ARDS	518.81, J80
545228	pulmonary|respiratory failure|ARDS	518.81, J80
1301556	pulmonary|respiratory failure|acute lung injury	518.81, J80
3035079	burns/trauma|trauma - systemic effects|ARDS	J80
2877585	pulmonary|respiratory failure|ARDS	518.81, J80
3331141	pulmonary|respiratory failure|ARDS	518.81, J80
1560870	pulmonary|respiratory failure|ARDS	518.81, J80
2753245	pulmonary|respiratory failure|ARDS	518.81, J80
1146198	pulmonary|respiratory failure|ARDS	518.81, J80
1340580	pulmonary|respiratory failure|ARDS	518.81, J80
2896213	pulmonary|respiratory failure|ARDS	518.81, J80
3061759	pulmonary|respiratory failure|ARDS|etiology unknown	518.81, J80
723482	pulmonary|respiratory failure|ARDS	518.81, J80
2038731	pulmonary|respiratory failure|ARDS	518.81, J80
589883	pulmonary|respiratory failure|ARDS	518.81, J80
244705	pulmonary|respiratory failure|ARDS	518.81, J80
3005782	pulmonary|respiratory failure|ARDS	518.81, J80
3342806	pulmonary|respiratory failure|ARDS	518.81, J80
2817969	pulmonary|respiratory failure|ARDS	518.81, J80
767326	pulmonary|respiratory failure|ARDS	518.81, J80
1118789	pulmonary|respiratory failure|ARDS	518.81, J80
2715522	pulmonary|respiratory failure|ARDS	518.81, J80
2864857	pulmonary|respiratory failure|ARDS	518.81, J80
1253766	pulmonary|respiratory failure|acute lung injury	518.81, J80
575784	surgery|respiratory failure|ARDS	518.81, J80
1278519	pulmonary|respiratory failure|ARDS	518.81, J80
349071	pulmonary|respiratory failure|ARDS	518.81, J80
1302532	pulmonary|respiratory failure|acute lung injury	518.81, J80
2734312	pulmonary|respiratory failure|ARDS	518.81, J80
1043132	pulmonary|respiratory failure|ARDS|etiology unknown	518.81, J80
1225330	pulmonary|respiratory failure|acute lung injury	518.81, J80
2608528	pulmonary|respiratory failure|ARDS|pulmonary etiology|aspiration	518.81, J80
694006	pulmonary|respiratory failure|ARDS	518.81, J80
1243759	pulmonary|respiratory failure|ARDS	518.81, J80
1590475	pulmonary|respiratory failure|ARDS	518.81, J80
3029907	pulmonary|respiratory failure|ARDS	518.81, J80
3352827	pulmonary|respiratory failure|ARDS	518.81, J80
3003988	pulmonary|respiratory failure|ARDS|etiology unknown	518.81, J80
3350054	pulmonary|respiratory failure|ARDS	518.81, J80
1247113	pulmonary|respiratory failure|acute lung injury	518.81, J80
568589	pulmonary|respiratory failure|ARDS	518.81, J80
2858833	pulmonary|respiratory failure|ARDS	518.81, J80
3353144	pulmonary|respiratory failure|ARDS	518.81, J80
2793937	pulmonary|respiratory failure|ARDS	518.81, J80
1292488	pulmonary|respiratory failure|acute lung injury	518.81, J80
1285411	pulmonary|respiratory failure|ARDS	518.81, J80
3042383	pulmonary|respiratory failure|acute lung injury|pulmonary etiology|pneumonia	518.81, J80
1132950	pulmonary|respiratory failure|ARDS	518.81, J80
3327968	hematology|transfusion medicine|transfusion reaction|transfusion associated acute lung injury (TRALI)	999.8, J95.84
563012	pulmonary|respiratory failure|ARDS	518.81, J80
2014634	pulmonary|respiratory failure|ARDS	518.81, J80
2771547	pulmonary|respiratory failure|ARDS	518.81, J80
1175918	pulmonary|respiratory failure|ARDS	518.81, J80
2798325	pulmonary|respiratory failure|ARDS	518.81, J80
396685	pulmonary|respiratory failure|ARDS	518.81, J80
3348836	pulmonary|respiratory failure|ARDS	518.81, J80
3199922	pulmonary|respiratory failure|ARDS|non-pulmonary etiology	518.81, J80
1555427	pulmonary|respiratory failure|ARDS	518.81, J80
2434107	pulmonary|respiratory failure|ARDS	518.81, J80
2864512	pulmonary|respiratory failure|ARDS	518.81, J80
301516	pulmonary|respiratory failure|ARDS|pulmonary etiology|pneumonia	518.81, J80
757543	pulmonary|respiratory failure|ARDS	518.81, J80
2669824	pulmonary|respiratory failure|ARDS	518.81, J80
3166619	pulmonary|respiratory failure|ARDS	518.81, J80
739487	pulmonary|respiratory failure|acute lung injury|pulmonary etiology|aspiration	518.81, J80
3171789	pulmonary|respiratory failure|ARDS	518.81, J80
2999401	pulmonary|respiratory failure|ARDS	518.81, J80
965080	pulmonary|respiratory failure|ARDS	518.81, J80
3102647	pulmonary|respiratory failure|ARDS|pulmonary etiology	518.81, J80
1698588	pulmonary|respiratory failure|ARDS	518.81, J80
624829	pulmonary|respiratory failure|acute lung injury	518.81, J80
2782424	pulmonary|respiratory failure|ARDS	518.81, J80
2793678	pulmonary|respiratory failure|ARDS	518.81, J80
2646289	pulmonary|respiratory failure|ARDS	518.81, J80
3190670	pulmonary|respiratory failure|ARDS	518.81, J80
1341354	pulmonary|respiratory failure|ARDS	518.81, J80
143466	pulmonary|respiratory failure|ARDS	518.81, J80
993947	pulmonary|respiratory failure|ARDS	518.81, J80
3085868	pulmonary|respiratory failure|ARDS|pulmonary etiology	518.81, J80
760516	pulmonary|respiratory failure|acute lung injury	518.81, J80
222024	pulmonary|respiratory failure|ARDS	518.81, J80
575486	pulmonary|respiratory failure|ARDS	518.81, J80
155317	pulmonary|respiratory failure|ARDS	518.81, J80
2687153	pulmonary|respiratory failure|ARDS	518.81, J80
1997544	pulmonary|respiratory failure|ARDS	518.81, J80
213517	pulmonary|respiratory failure|ARDS	518.81, J80
2254425	pulmonary|respiratory failure|ARDS	518.81, J80
3023990	pulmonary|respiratory failure|acute lung injury	518.81, J80
970188	pulmonary|respiratory failure|ARDS|pulmonary etiology|pneumonia	518.81, J80
1641732	pulmonary|respiratory failure|ARDS	518.81, J80
3217980	burns/trauma|trauma - systemic effects|ARDS	J80
1163678	pulmonary|respiratory failure|ARDS	518.81, J80
1435040	pulmonary|respiratory failure|ARDS	518.81, J80
1562932	pulmonary|respiratory failure|ARDS	518.81, J80
2814824	pulmonary|respiratory failure|ARDS	518.81, J80
3015450	pulmonary|respiratory failure|ARDS|pulmonary etiology|pneumonia	518.81, J80
1981168	pulmonary|respiratory failure|ARDS	518.81, J80
448263	pulmonary|respiratory failure|ARDS	518.81, J80
629735	pulmonary|respiratory failure|ARDS	518.81, J80
659301	pulmonary|respiratory failure|acute lung injury	518.81, J80
3172171	pulmonary|respiratory failure|ARDS	518.81, J80
837434	pulmonary|respiratory failure|ARDS	518.81, J80
3210646	pulmonary|respiratory failure|ARDS	518.81, J80
2864290	pulmonary|respiratory failure|ARDS	518.81, J80
249328	pulmonary|respiratory failure|ARDS	518.81, J80
1279492	pulmonary|respiratory failure|acute lung injury	518.81, J80
2407341	pulmonary|respiratory failure|ARDS	518.81, J80
2694495	pulmonary|respiratory failure|ARDS	518.81, J80
1269623	pulmonary|respiratory failure|acute lung injury	518.81, J80
1565352	pulmonary|respiratory failure|ARDS|pulmonary etiology|pneumonia	518.81, J80
1218736	pulmonary|respiratory failure|acute lung injury	518.81, J80
1581150	pulmonary|respiratory failure|acute lung injury	518.81, J80
2757564	burns/trauma|trauma - systemic effects|ARDS	J80
3074487	pulmonary|respiratory failure|ARDS	518.81, J80
847019	pulmonary|respiratory failure|ARDS	518.81, J80
3001611	pulmonary|respiratory failure|ARDS|non-pulmonary etiology|drug related	518.81, J80
318946	pulmonary|respiratory failure|ARDS	518.81, J80
3151709	pulmonary|respiratory failure|ARDS|pulmonary etiology|pneumonia	518.81, J80
2896397	pulmonary|respiratory failure|ARDS	518.81, J80
677776	pulmonary|respiratory failure|ARDS	518.81, J80
695679	pulmonary|respiratory failure|ARDS	518.81, J80
167200	pulmonary|respiratory failure|ARDS	518.81, J80
2806548	pulmonary|respiratory failure|ARDS	518.81, J80
400311	pulmonary|respiratory failure|ARDS	518.81, J80
3049318	pulmonary|respiratory failure|ARDS	518.81, J80
1352520	pulmonary|respiratory failure|ARDS	518.81, J80
850679	pulmonary|respiratory failure|ARDS	518.81, J80
735589	pulmonary|respiratory failure|ARDS	518.81, J80
1305159	pulmonary|respiratory failure|acute lung injury	518.81, J80
3090747	pulmonary|respiratory failure|ARDS	518.81, J80
1577697	pulmonary|respiratory failure|ARDS	518.81, J80
1639293	pulmonary|respiratory failure|ARDS	518.81, J80
1304903	pulmonary|respiratory failure|acute lung injury	518.81, J80
3137417	pulmonary|respiratory failure|ARDS|pulmonary etiology|pneumonia	518.81, J80
819491	pulmonary|respiratory failure|ARDS	518.81, J80
3003035	pulmonary|respiratory failure|acute lung injury|pulmonary etiology|pneumonia	518.81, J80
2760968	pulmonary|respiratory failure|ARDS	518.81, J80
3123057	pulmonary|respiratory failure|ARDS|pulmonary etiology	518.81, J80
684362	pulmonary|respiratory failure|ARDS	518.81, J80
929400	pulmonary|respiratory failure|ARDS	518.81, J80
3084588	pulmonary|respiratory failure|acute lung injury	518.81, J80
1465192	pulmonary|respiratory failure|ARDS	518.81, J80
339841	pulmonary|respiratory failure|ARDS|etiology unknown	518.81, J80
3007931	pulmonary|respiratory failure|ARDS	518.81, J80
3092951	pulmonary|respiratory failure|ARDS|non-pulmonary etiology|sepsis	518.81, J80
568682	pulmonary|respiratory failure|ARDS	518.81, J80
1129308	pulmonary|respiratory failure|ARDS	518.81, J80
1211498	pulmonary|respiratory failure|ARDS	518.81, J80
1265963	pulmonary|respiratory failure|ARDS	518.81, J80
1457909	pulmonary|respiratory failure|ARDS	518.81, J80
1839443	pulmonary|respiratory failure|ARDS	518.81, J80
1273020	pulmonary|respiratory failure|acute lung injury	518.81, J80
805159	pulmonary|respiratory failure|ARDS	518.81, J80
1079588	pulmonary|respiratory failure|ARDS	518.81, J80
1321192	pulmonary|respiratory failure|ARDS|pulmonary etiology	518.81, J80
3182289	pulmonary|respiratory failure|ARDS	518.81, J80
2695440	pulmonary|respiratory failure|ARDS	518.81, J80
3335578	pulmonary|respiratory failure|ARDS	518.81, J80
807315	pulmonary|respiratory failure|ARDS	518.81, J80
2753121	pulmonary|respiratory failure|ARDS	518.81, J80
227213	pulmonary|respiratory failure|ARDS	518.81, J80
2868777	pulmonary|respiratory failure|ARDS	518.81, J80
1731458	pulmonary|respiratory failure|ARDS	518.81, J80
1079798	pulmonary|respiratory failure|ARDS	518.81, J80
3007500	pulmonary|respiratory failure|ARDS	518.81, J80
919338	pulmonary|respiratory failure|ARDS	518.81, J80
198697	pulmonary|respiratory failure|ARDS|pulmonary etiology	518.81, J80
2694619	pulmonary|respiratory failure|ARDS	518.81, J80
669120	pulmonary|respiratory failure|acute lung injury	518.81, J80
3029157	pulmonary|respiratory failure|ARDS|pulmonary etiology|thoracic trauma	518.5, J80
751412	pulmonary|respiratory failure|ARDS	518.81, J80
845260	pulmonary|respiratory failure|ARDS	518.81, J80
3179182	pulmonary|respiratory failure|ARDS|non-pulmonary etiology|sepsis	518.81, J80
653457	pulmonary|respiratory failure|ARDS	518.81, J80
658770	pulmonary|respiratory failure|ARDS	518.81, J80
1576768	pulmonary|respiratory failure|ARDS	518.81, J80
1141677	pulmonary|respiratory failure|ARDS	518.81, J80
209674	pulmonary|respiratory failure|ARDS	518.81, J80
1580561	pulmonary|respiratory failure|ARDS	518.81, J80
900957	pulmonary|respiratory failure|ARDS	518.81, J80
907484	pulmonary|respiratory failure|ARDS	518.81, J80
782518	pulmonary|respiratory failure|acute lung injury	518.81, J80
1294659	pulmonary|respiratory failure|acute lung injury	518.81, J80
2587319	pulmonary|respiratory failure|ARDS|pulmonary etiology	518.81, J80
2827524	pulmonary|respiratory failure|ARDS	518.81, J80
2728472	pulmonary|respiratory failure|ARDS	518.81, J80
1077136	pulmonary|respiratory failure|ARDS	518.81, J80
2598060	pulmonary|respiratory failure|ARDS	518.81, J80
1261637	pulmonary|respiratory failure|acute lung injury	518.81, J80
2576730	pulmonary|respiratory failure|ARDS	518.81, J80
3351349	pulmonary|respiratory failure|ARDS	518.81, J80
2552038	pulmonary|respiratory failure|ARDS	518.81, J80
3004320	pulmonary|respiratory failure|ARDS	518.81, J80
503733	pulmonary|respiratory failure|ARDS	518.81, J80
727543	pulmonary|respiratory failure|ARDS	518.81, J80
219019	pulmonary|respiratory failure|ARDS	518.81, J80
2688777	pulmonary|respiratory failure|ARDS	518.81, J80
1577869	pulmonary|respiratory failure|ARDS	518.81, J80
1708140	pulmonary|respiratory failure|ARDS	518.81, J80
1300124	pulmonary|respiratory failure|acute lung injury	518.81, J80
417750	pulmonary|respiratory failure|ARDS	518.81, J80
2792681	pulmonary|respiratory failure|ARDS	518.81, J80
3067812	pulmonary|respiratory failure|ARDS|non-pulmonary etiology|sepsis	518.81, J80
3017491	pulmonary|respiratory failure|ARDS	518.81, J80
1269793	pulmonary|respiratory failure|acute lung injury	518.81, J80
1850914	pulmonary|respiratory failure|ARDS	518.81, J80
1440774	pulmonary|respiratory failure|acute lung injury	518.81, J80
1290827	pulmonary|respiratory failure|acute lung injury	518.81, J80
1836763	pulmonary|respiratory failure|ARDS	518.81, J80
3093504	pulmonary|respiratory failure|ARDS	518.81, J80
2704498	pulmonary|respiratory failure|ARDS	518.81, J80
2880472	pulmonary|respiratory failure|ARDS	518.81, J80
2671457	pulmonary|respiratory failure|ARDS	518.81, J80
662004	pulmonary|respiratory failure|ARDS	518.81, J80
1093180	pulmonary|respiratory failure|ARDS	518.81, J80
723000	pulmonary|respiratory failure|ARDS	518.81, J80
1277841	pulmonary|respiratory failure|acute lung injury	518.81, J80
810056	pulmonary|respiratory failure|acute lung injury	518.81, J80
1651492	pulmonary|respiratory failure|ARDS	518.81, J80
1225857	pulmonary|respiratory failure|acute lung injury	518.81, J80
3345939	pulmonary|respiratory failure|acute lung injury	518.81, J80
3195491	pulmonary|respiratory failure|ARDS|non-pulmonary etiology|related to multiple trauma	518.5, J80
3244085	pulmonary|respiratory failure|ARDS	518.81, J80
1211069	pulmonary|respiratory failure|ARDS	518.81, J80
3331680	pulmonary|respiratory failure|ARDS	518.81, J80
165469	pulmonary|respiratory failure|ARDS	518.81, J80
3345501	pulmonary|respiratory failure|acute lung injury	518.81, J80
918429	pulmonary|respiratory failure|ARDS	518.81, J80
624235	pulmonary|respiratory failure|ARDS	518.81, J80
3186114	pulmonary|respiratory failure|ARDS	518.81, J80
806572	pulmonary|respiratory failure|ARDS	518.81, J80
807880	pulmonary|respiratory failure|ARDS	518.81, J80
937161	pulmonary|respiratory failure|ARDS	518.81, J80
2752883	pulmonary|respiratory failure|ARDS	518.81, J80
1233502	pulmonary|respiratory failure|ARDS	518.81, J80
3004359	pulmonary|respiratory failure|ARDS	518.81, J80
740332	pulmonary|respiratory failure|acute lung injury	518.81, J80
1238591	pulmonary|respiratory failure|ARDS	518.81, J80
3232015	pulmonary|respiratory failure|ARDS	518.81, J80
1252648	pulmonary|respiratory failure|acute lung injury	518.81, J80
306982	pulmonary|respiratory failure|ARDS|pulmonary etiology	518.81, J80
1103855	pulmonary|respiratory failure|ARDS	518.81, J80
3172439	pulmonary|respiratory failure|ARDS	518.81, J80
3202528	pulmonary|respiratory failure|ARDS	518.81, J80
225276	pulmonary|respiratory failure|ARDS	518.81, J80
3337951	pulmonary|respiratory failure|ARDS	518.81, J80
1596991	pulmonary|respiratory failure|ARDS	518.81, J80
707014	pulmonary|respiratory failure|ARDS	518.81, J80
1290832	pulmonary|respiratory failure|acute lung injury	518.81, J80
544490	pulmonary|respiratory failure|ARDS	518.81, J80
3132026	pulmonary|respiratory failure|ARDS	518.81, J80
3179028	pulmonary|respiratory failure|acute lung injury|non-pulmonary etiology	518.81, J80
658627	pulmonary|respiratory failure|ARDS	518.81, J80
2559148	pulmonary|respiratory failure|ARDS	518.81, J80
2876943	pulmonary|respiratory failure|ARDS	518.81, J80
1578871	pulmonary|respiratory failure|ARDS	518.81, J80
869478	pulmonary|respiratory failure|ARDS	518.81, J80
[truncated: 168 more rows]
